# Supplementary material for: Anthocyanin-rich extract from black beans exerts anti-diabetic effects in rats through a multi-genomic mode of action in adipose tissue
Source: Front Nutr. 2022 Nov 14;9:1019259. doi: 10.3389/fnut.2022.1019259 (PMC9702351; doi:10.3389/fnut.2022.1019259)
Supplement: Supplementary file 1 [file Table_1.XLSX]

## Sheet: output_score_bean_treatment
GeneNames	value1	value2	log2(Fold_change)	log2(Fold_change) normalized	z-score	p-value	q-value(Benjamini et al. 1995)	q-value(Storey et al. 2003)	Signature(p-value < 0.001)
Il1rapl2	69255.2	37529	0.883915	0.880396	97.9809	0	0	0	TRUE
AABR07015057.1	40842.6	20223.5	1.01404	1.01053	84.2319	0	0	0	TRUE
AABR07015066.1	48074.3	75090.9	-0.643371	-0.646889	-78.2354	0	0	0	TRUE
AABR07015078.1	48074.3	75090.9	-0.643371	-0.646889	-78.2354	0	0	0	TRUE
AABR07015055.1	48074.3	75090.9	-0.643371	-0.646889	-78.2354	0	0	0	TRUE
AABR07015080.2	48074.3	75090.9	-0.643371	-0.646889	-78.2354	0	0	0	TRUE
AABR07063424.1	48074.3	75090.9	-0.643371	-0.646889	-78.2354	0	0	0	TRUE
Cyb5r1	35008.8	20702.5	0.75791	0.754391	60.848	0	0	0	TRUE
Rere	14437	7302.73	0.983265	0.979747	48.7142	0	0	0	TRUE
LOC100362814	22493.5	13613.3	0.72449	0.720971	46.835	0	0	0	TRUE
LOC294154	14336.6	7843.55	0.870124	0.866605	43.7904	0	0	0	TRUE
Slco2a1	18648.4	11212.9	0.733897	0.730378	43.1161	0	0	0	TRUE
Trpv2	12136.4	6932.32	0.807927	0.804408	37.7979	0	0	0	TRUE
AABR07000398.1	11522.5	17781.6	-0.625927	-0.629446	-36.9686	3.66e-299	8.47e-296	7.72e-296	TRUE
Bpifb4	7653.59	4002.38	0.935278	0.931759	33.9958	2.57e-253	5.56e-250	5.06e-250	TRUE
Nkx6-3	9877.04	5675.95	0.799216	0.795698	33.774	4.75e-250	9.61e-247	8.76e-247	TRUE
Dnali1	4129.31	2062.56	1.00146	0.997944	26.4318	5.91e-154	1.13e-150	1.03e-150	TRUE
Slc27a2	4189.58	2159.63	0.956023	0.952504	25.6129	1.1e-144	1.97e-141	1.8e-141	TRUE
AABR07015081.2	4714.65	2586.37	0.866225	0.862707	24.9963	6.71e-138	1.14e-134	1.04e-134	TRUE
AABR07063425.3	3970.63	2068.17	0.941011	0.937493	24.6052	1.11e-133	1.8e-130	1.64e-130	TRUE
AABR07015078.2	4274.42	2327.22	0.877121	0.873602	24.0549	7.42e-128	1.14e-124	1.04e-124	TRUE
AABR07015067.1	4309.01	2357.89	0.86986	0.866341	23.9815	4.34e-127	6.39e-124	5.82e-124	TRUE
Scn8a	8529.26	5736.87	0.572158	0.568639	23.328	2.3e-120	3.24e-117	2.95e-117	TRUE
Mst1r	3967.55	2364.96	0.746435	0.742917	20.1597	2.21e-90	2.99e-87	2.72e-87	TRUE
RF00017	1050.14	321.383	1.70822	1.7047	20.1398	3.31e-90	4.29e-87	3.91e-87	TRUE
LOC102550036	4530.2	2820.17	0.683792	0.680273	19.9417	1.77e-88	2.2e-85	2.01e-85	TRUE
Ttll10	2621.73	1413.93	0.890814	0.887296	19.0864	3.27e-81	3.93e-78	3.58e-78	TRUE
Chrd	2370.7	1239.28	0.935809	0.932291	18.9215	7.59e-80	8.78e-77	8e-77	TRUE
Oasl2	2358.55	1303.23	0.855805	0.852287	17.4943	1.58e-68	1.77e-65	1.61e-65	TRUE
Atp1a4	3864.57	2483.01	0.638217	0.634698	17.3199	3.33e-67	3.6e-64	3.28e-64	TRUE
Dnmt3b	2932.14	1790.32	0.71174	0.708221	16.6195	5.04e-62	5.26e-59	4.79e-59	TRUE
AABR07042301.1	1272.53	2243.63	-0.818134	-0.821652	-16.5571	1.42e-61	1.44e-58	1.31e-58	TRUE
Gid8	933.107	358.605	1.37965	1.37613	16.2231	3.46e-59	3.4e-56	3.1e-56	TRUE
Ruvbl2	1078.79	471.6	1.19378	1.19026	15.5817	9.7e-55	9.25e-52	8.42e-52	TRUE
Lmo4	1888.74	1052.63	0.843426	0.839907	15.4604	6.42e-54	5.94e-51	5.41e-51	TRUE
Eva1b	3992.25	2732.62	0.546916	0.543397	15.3121	6.35e-53	5.71e-50	5.2e-50	TRUE
Adcyap1r1	1893.72	1090.95	0.795643	0.792125	14.7215	4.69e-49	4.11e-46	3.74e-46	TRUE
Prrc2b	1843.01	1065.34	0.79074	0.787221	14.4454	2.68e-47	2.29e-44	2.08e-44	TRUE
RF00560.368	3124.43	2091.35	0.579159	0.575641	14.2687	3.43e-46	2.85e-43	2.6e-43	TRUE
RF00017.32	636.845	231.573	1.45947	1.45595	13.9848	1.93e-44	1.56e-41	1.42e-41	TRUE
Rpia	3360.74	2330.98	0.527841	0.524323	13.5999	4.01e-42	3.17e-39	2.89e-39	TRUE
RF00017.22	719.69	292.844	1.29724	1.29372	13.5869	4.79e-42	3.7e-39	3.37e-39	TRUE
Cav2	975.483	1655.21	-0.762826	-0.766345	-13.391	6.82e-41	5.14e-38	4.68e-38	TRUE
Ecsit	1776.89	2657.77	-0.580865	-0.584384	-13.3554	1.1e-40	8.11e-38	7.39e-38	TRUE
Dgat2	1516.39	870.119	0.801359	0.79784	13.255	4.22e-40	3.04e-37	2.77e-37	TRUE
N4bp3	1496.52	863.718	0.792979	0.78946	13.0484	6.49e-39	4.57e-36	4.16e-36	TRUE
Inppl1	1803.88	1102.84	0.709886	0.706368	13.0043	1.16e-38	7.97e-36	7.22e-36	TRUE
LOC102555655	358.907	793.606	-1.14481	-1.14833	-13.0032	1.17e-38	7.92e-36	7.22e-36	TRUE
Emc6	1563.83	921.205	0.763494	0.759975	12.9064	4.14e-38	2.74e-35	2.5e-35	TRUE
RF00017.11	395.71	113.293	1.80439	1.80087	12.8439	9.3e-38	6.03e-35	5.49e-35	TRUE
AABR07010332.1	390.506	831.386	-1.09018	-1.09369	-12.7965	1.71e-37	1.09e-34	9.92e-35	TRUE
Slc44a4	1777.97	1096.14	0.697802	0.694283	12.7163	4.8e-37	2.99e-34	2.72e-34	TRUE
Casp7	961.867	1595.87	-0.730431	-0.73395	-12.6638	9.38e-37	5.74e-34	5.23e-34	TRUE
Ubqln4	1521.68	912.548	0.737692	0.734173	12.3541	4.63e-35	2.78e-32	2.53e-32	TRUE
Pla2g4e	1700.99	1054.66	0.6896	0.686081	12.3085	8.16e-35	4.81e-32	4.38e-32	TRUE
Synpo2l	1391.59	820.182	0.762717	0.759199	12.1639	4.84e-34	2.8e-31	2.55e-31	TRUE
Arvcf	1107.8	1749.27	-0.659053	-0.662572	-12.1183	8.45e-34	4.81e-31	4.38e-31	TRUE
Ube2e1	2888	2034.85	0.505151	0.501633	12.1086	9.51e-34	5.31e-31	4.84e-31	TRUE
Wnt3a	1341.64	791.502	0.76133	0.757811	11.9246	8.81e-33	4.84e-30	4.41e-30	TRUE
LOC103689949	1636.12	1029.01	0.66902	0.665502	11.7512	6.97e-32	3.76e-29	3.43e-29	TRUE
RF00017.12	389.047	129.52	1.58678	1.58326	11.6267	3.01e-31	1.6e-28	1.46e-28	TRUE
AABR07010330.1	507.989	943.702	-0.893535	-0.897054	-11.57	5.85e-31	3.06e-28	2.78e-28	TRUE
Kantr	1051.23	586.072	0.842934	0.839416	11.5276	9.58e-31	4.93e-28	4.49e-28	TRUE
Mbd2	1260.75	745.893	0.757247	0.753728	11.5053	1.24e-30	6.28e-28	5.72e-28	TRUE
AABR07015079.1	873.987	1417.33	-0.697494	-0.701013	-11.4639	2e-30	9.54e-28	8.32e-28	TRUE
AABR07048791.1	873.987	1417.33	-0.697494	-0.701013	-11.4639	2e-30	9.54e-28	8.32e-28	TRUE
AABR07063421.1	873.987	1417.33	-0.697494	-0.701013	-11.4639	2e-30	9.54e-28	8.32e-28	TRUE
AABR07000402.1	873.987	1417.33	-0.697494	-0.701013	-11.4639	2e-30	9.54e-28	8.32e-28	TRUE
AABR07015080.1	873.987	1417.33	-0.697494	-0.701013	-11.4639	2e-30	9.54e-28	8.32e-28	TRUE
AABR07015055.2	873.987	1417.33	-0.697494	-0.701013	-11.4639	2e-30	9.54e-28	8.32e-28	TRUE
AABR07000404.1	873.987	1417.33	-0.697494	-0.701013	-11.4639	2e-30	9.54e-28	8.32e-28	TRUE
AC119580.1	1113.06	1702.9	-0.613457	-0.616976	-11.222	3.18e-29	1.43e-26	1.3e-26	TRUE
Foxo1	786.442	406.365	0.952563	0.949045	11.0604	1.95e-28	8.67e-26	7.89e-26	TRUE
AABR07015042.1	837.965	1346.5	-0.684256	-0.687775	-10.9879	4.37e-28	1.91e-25	1.74e-25	TRUE
Tmem192	1174.45	699.579	0.747422	0.743903	10.9784	4.86e-28	2.1e-25	1.91e-25	TRUE
Dner	790.021	412.396	0.937861	0.934343	10.9416	7.29e-28	3.11e-25	2.83e-25	TRUE
Pank2	873.514	477.725	0.870649	0.86713	10.8028	3.34e-27	1.4e-24	1.28e-24	TRUE
RF00017.27	356.747	125.653	1.50546	1.50194	10.7117	8.97e-27	3.73e-24	3.4e-24	TRUE
Tmprss4	1165.72	1734.7	-0.573457	-0.576976	-10.6657	1.47e-26	6.04e-24	5.5e-24	TRUE
AABR07042802.1	1077	1623.02	-0.591662	-0.59518	-10.6086	2.72e-26	1.1e-23	1e-23	TRUE
AY172581.24	1173.9	1736.22	-0.564639	-0.568157	-10.5234	6.74e-26	2.7e-23	2.46e-23	TRUE
Apeg3	678.309	1119.63	-0.723011	-0.726529	-10.5131	7.52e-26	2.97e-23	2.71e-23	TRUE
RF00017.29	266.915	80.5997	1.72753	1.72402	10.2338	1.4e-24	5.47e-22	4.98e-22	TRUE
Sh3bp4	758.539	410.143	0.887097	0.883579	10.2285	1.48e-24	5.7e-22	5.19e-22	TRUE
LOC683897	1002.58	1510.4	-0.591222	-0.594741	-10.227	1.5e-24	5.72e-22	5.21e-22	TRUE
Rras2	2141.09	1523.23	0.491211	0.487693	10.16	2.99e-24	1.13e-21	1.03e-21	TRUE
Mir615	905.965	525.079	0.786921	0.783402	10.0847	6.46e-24	2.41e-21	2.19e-21	TRUE
RF00017.3	386.17	156.082	1.30693	1.30342	10.0101	1.38e-23	5.07e-21	4.62e-21	TRUE
Ntn4	535.11	258.276	1.05092	1.0474	9.8986	4.22e-23	1.54e-20	1.4e-20	TRUE
Sdk2	2522.54	1864.14	0.436369	0.43285	9.88168	5e-23	1.8e-20	1.64e-20	TRUE
Grm2	989.63	601.99	0.717149	0.71363	9.71821	2.52e-22	8.98e-20	8.18e-20	TRUE
Ptpre	1176.61	754.302	0.641422	0.637904	9.59744	8.2e-22	2.89e-19	2.63e-19	TRUE
Tsc22d4	1123.48	716.708	0.648519	0.645001	9.47089	2.77e-21	9.67e-19	8.81e-19	TRUE
Gpsm1	651.361	357.297	0.866333	0.862815	9.28889	1.56e-20	5.37e-18	4.89e-18	TRUE
Lipg	1457.23	996.93	0.547665	0.544147	9.26046	2.04e-20	6.94e-18	6.32e-18	TRUE
Pnliprp1	557.293	907.711	-0.703797	-0.707316	-9.24625	2.33e-20	7.85e-18	7.15e-18	TRUE
U2af1	1078.1	1544.5	-0.518645	-0.522164	-9.19477	3.76e-20	1.26e-17	1.14e-17	TRUE
Pgam5	648.105	358.691	0.853487	0.849969	9.14804	5.8e-20	1.92e-17	1.75e-17	TRUE
Dlc1	1109.32	720.319	0.622972	0.619453	9.07837	1.1e-19	3.61e-17	3.29e-17	TRUE
Rnase10	118.311	292.383	-1.30528	-1.3088	-8.74854	2.16e-18	7e-16	6.38e-16	TRUE
Mdm4	1167.9	1614.94	-0.467567	-0.471085	-8.55788	1.15e-17	3.69e-15	3.36e-15	TRUE
Slfn13	854.084	535.748	0.672825	0.669306	8.53263	1.43e-17	4.55e-15	4.14e-15	TRUE
Ccdc152	2059.67	1548.45	0.411585	0.408067	8.45378	2.82e-17	8.87e-15	8.08e-15	TRUE
AC130391.5	1261.22	870.59	0.534755	0.531236	8.42945	3.47e-17	1.08e-14	9.86e-15	TRUE
AABR07063425.1	465.589	756.23	-0.699767	-0.703286	-8.39721	4.57e-17	1.38e-14	1.23e-14	TRUE
AABR07015081.1	465.589	756.23	-0.699767	-0.703286	-8.39721	4.57e-17	1.38e-14	1.23e-14	TRUE
AABR07063425.2	465.589	756.23	-0.699767	-0.703286	-8.39721	4.57e-17	1.38e-14	1.23e-14	TRUE
AABR07015056.1	465.589	756.23	-0.699767	-0.703286	-8.39721	4.57e-17	1.38e-14	1.23e-14	TRUE
AABR07015067.2	465.589	756.23	-0.699767	-0.703286	-8.39721	4.57e-17	1.38e-14	1.23e-14	TRUE
AABR07063462.1	465.589	756.23	-0.699767	-0.703286	-8.39721	4.57e-17	1.38e-14	1.23e-14	TRUE
Egflam	1369.76	1838.84	-0.424868	-0.428387	-8.36605	5.96e-17	1.74e-14	1.58e-14	TRUE
RF00017.15	162.885	45.8945	1.82746	1.82394	8.31258	9.36e-17	2.71e-14	2.47e-14	TRUE
Aff3	732.675	1073.89	-0.551604	-0.555123	-8.1042	5.31e-16	1.52e-13	1.39e-13	TRUE
Shcbp1l	647.836	387.374	0.741902	0.738383	8.10056	5.47e-16	1.56e-13	1.42e-13	TRUE
Togaram2	1515.36	1987.66	-0.391415	-0.394934	-8.06552	7.29e-16	2.06e-13	1.87e-13	TRUE
Zbtb43	612.778	362.167	0.758708	0.755189	8.03418	9.42e-16	2.63e-13	2.4e-13	TRUE
Fscn3	705.888	437.149	0.691316	0.687797	7.94583	1.93e-15	5.34e-13	4.87e-13	TRUE
Kctd9	872.9	1233.78	-0.499196	-0.502715	-7.93839	2.05e-15	5.63e-13	5.12e-13	TRUE
Zfp143	487.99	760.401	-0.63991	-0.643429	-7.78401	7.03e-15	1.91e-12	1.74e-12	TRUE
Tnpo1	1260.37	897.911	0.489207	0.485689	7.7652	8.15e-15	2.2e-12	2e-12	TRUE
Zbtb11	676.53	419.544	0.689332	0.685814	7.75904	8.56e-15	2.29e-12	2.09e-12	TRUE
Cops9	1815.84	1374.67	0.401553	0.398034	7.75578	8.78e-15	2.33e-12	2.12e-12	TRUE
Rtkn2	321.272	547.055	-0.767892	-0.77141	-7.7418	9.8e-15	2.58e-12	2.35e-12	TRUE
Ajm1	462.227	256.164	0.851535	0.848016	7.71036	1.25e-14	3.28e-12	2.99e-12	TRUE
Camsap2	1181.59	834.024	0.502575	0.499057	7.70761	1.28e-14	3.32e-12	3.03e-12	TRUE
Gk	1750.82	1321.17	0.406212	0.402693	7.69853	1.38e-14	3.54e-12	3.22e-12	TRUE
Gap43	319.988	155.14	1.04444	1.04092	7.6156	2.62e-14	6.7e-12	6.1e-12	TRUE
Smndc1	818.731	539.701	0.601227	0.597709	7.55363	4.23e-14	1.07e-11	9.76e-12	TRUE
AC121639.1	1341.2	1745.9	-0.380441	-0.38396	-7.36289	1.8e-13	4.52e-11	4.12e-11	TRUE
AABR07063248.1	454.816	702.838	-0.627909	-0.631427	-7.35925	1.85e-13	4.61e-11	4.2e-11	TRUE
Pex7	881.632	598.432	0.55899	0.555471	7.33808	2.17e-13	5.36e-11	4.88e-11	TRUE
Sdc3	486.874	739.216	-0.602447	-0.605965	-7.27502	3.46e-13	8.5e-11	7.74e-11	TRUE
Sult2b1	869.088	591.222	0.555802	0.552283	7.24787	4.23e-13	1.03e-10	9.4e-11	TRUE
Ufl1	998.206	1344.84	-0.43002	-0.433539	-7.2338	4.7e-13	1.14e-10	1.03e-10	TRUE
Aard	445.852	255.105	0.805477	0.801958	7.21865	5.25e-13	1.26e-10	1.15e-10	TRUE
Tmem169	214.176	385.27	-0.847072	-0.850591	-7.06609	1.59e-12	3.8e-10	3.46e-10	TRUE
Zfp142	730.993	1023.34	-0.485352	-0.488871	-7.04741	1.82e-12	4.31e-10	3.93e-10	TRUE
AABR07028137.2	366.63	579.58	-0.660684	-0.664203	-6.98986	2.75e-12	6.46e-10	5.88e-10	TRUE
Ryr3	3816.82	3226.28	0.242501	0.238982	6.94137	3.88e-12	9.05e-10	8.23e-10	TRUE
Yy1	358.115	195.375	0.874175	0.870656	6.94054	3.91e-12	9.04e-10	8.23e-10	TRUE
RF00017.5	125.126	38.7874	1.68972	1.6862	6.89817	5.27e-12	1.21e-09	1.1e-09	TRUE
Krtap11-1	190.437	347.628	-0.86823	-0.871748	-6.85379	7.19e-12	1.64e-09	1.49e-09	TRUE
Ammecr1l	1212.08	897.057	0.434218	0.430699	6.81746	9.27e-12	2.1e-09	1.91e-09	TRUE
Zdhhc15	715.383	993.567	-0.4739	-0.477419	-6.79492	1.08e-11	2.44e-09	2.21e-09	TRUE
AABR07028784.1	466.311	280.682	0.732357	0.728838	6.79488	1.08e-11	2.42e-09	2.21e-09	TRUE
Col17a1	1263.61	942.671	0.422728	0.419209	6.78871	1.13e-11	2.51e-09	2.29e-09	TRUE
AABR07042794.1	7.34656	59.2929	-3.01272	-3.01624	-6.75381	1.44e-11	3.18e-09	2.89e-09	TRUE
RF00017.7	146.725	53.0598	1.46743	1.46391	6.73979	1.59e-11	3.47e-09	3.16e-09	TRUE
AABR07044415.1	138.058	47.9198	1.52658	1.52306	6.73248	1.67e-11	3.63e-09	3.3e-09	TRUE
Fam217b	918.06	651.615	0.494569	0.491051	6.69406	2.17e-11	4.69e-09	4.27e-09	TRUE
Armc12	546.367	346.246	0.658074	0.654555	6.69106	2.22e-11	4.76e-09	4.33e-09	TRUE
Zcrb1	286.573	467.945	-0.707437	-0.710956	-6.6685	2.58e-11	5.51e-09	5.02e-09	TRUE
RF00017.28	128.282	42.8695	1.5813	1.57778	6.65947	2.75e-11	5.82e-09	5.3e-09	TRUE
AC117925.1	443.568	266.47	0.73518	0.731661	6.6495	2.94e-11	6.19e-09	5.62e-09	TRUE
Tbc1d5	1023.25	742.346	0.462995	0.459476	6.64909	2.95e-11	6.17e-09	5.62e-09	TRUE
Zcchc4	562.32	360.529	0.641276	0.637757	6.63313	3.29e-11	6.83e-09	6.22e-09	TRUE
AABR07044569.1	665.072	444.369	0.581752	0.578234	6.60835	3.89e-11	8.02e-09	7.31e-09	TRUE
Epb41l5	190.805	341.416	-0.839429	-0.842948	-6.60073	4.09e-11	8.39e-09	7.64e-09	TRUE
RF00017.17	127.203	42.8557	1.56958	1.56606	6.59552	4.24e-11	8.64e-09	7.87e-09	TRUE
RF00017.9	166.94	67.3873	1.30878	1.30526	6.58867	4.44e-11	8.99e-09	8.19e-09	TRUE
Ahnak	1228.15	920.74	0.415626	0.412107	6.58748	4.47e-11	9.01e-09	8.2e-09	TRUE
AABR07006978.1	274.046	449.03	-0.712394	-0.715913	-6.57222	4.96e-11	9.92e-09	9.03e-09	TRUE
LOC108348081	642.133	427.452	0.58711	0.583591	6.54745	5.85e-11	1.16e-08	1.06e-08	TRUE
Tmem156	149.909	284.437	-0.924021	-0.92754	-6.53291	6.45e-11	1.27e-08	1.16e-08	TRUE
Rhcg	1119.76	1446.12	-0.368995	-0.372514	-6.51397	7.32e-11	1.44e-08	1.31e-08	TRUE
AC135285.3	7.04087	55.2051	-2.97098	-2.97449	-6.4733	9.59e-11	1.87e-08	1.7e-08	TRUE
Rn7sl1	123.103	41.8318	1.55719	1.55367	6.45086	1.11e-10	2.16e-08	1.97e-08	TRUE
Naa50	681.288	463.411	0.555972	0.552453	6.41885	1.37e-10	2.65e-08	2.41e-08	TRUE
AABR07035475.1	4.98165	49.0277	-3.2989	-3.30242	-6.39878	1.57e-10	3e-08	2.74e-08	TRUE
RF00017.10	116.7	38.804	1.58853	1.58501	6.37285	1.86e-10	3.54e-08	3.2e-08	TRUE
Ppp1r3a	534.415	345.109	0.63091	0.627391	6.37277	1.86e-10	3.52e-08	3.2e-08	TRUE
Mybpc2	1894.7	1522.47	0.315557	0.312038	6.30408	2.9e-10	5.46e-08	4.97e-08	TRUE
Rnf8	479.977	303.387	0.661805	0.658287	6.30301	2.92e-10	5.47e-08	4.98e-08	TRUE
AC131024.1	41.3188	119.168	-1.52813	-1.53165	-6.28855	3.2e-10	5.97e-08	5.42e-08	TRUE
Nudt16l1	1271.53	971.487	0.388303	0.384785	6.28814	3.21e-10	5.95e-08	5.42e-08	TRUE
RF00017.8	130.503	47.9592	1.44421	1.44069	6.28071	3.37e-10	6.21e-08	5.65e-08	TRUE
Gtpbp2	802.33	569.9	0.493486	0.489967	6.24522	4.23e-10	7.75e-08	7.06e-08	TRUE
RF00017.23	128.031	46.9764	1.44648	1.44296	6.22829	4.72e-10	8.59e-08	7.82e-08	TRUE
Gramd4	903.42	1184.92	-0.391323	-0.394842	-6.22555	4.8e-10	8.69e-08	7.91e-08	TRUE
Rab35	529.104	345.133	0.616399	0.612881	6.20996	5.3e-10	9.54e-08	8.69e-08	TRUE
Lin7b	252.852	131.716	0.940861	0.937342	6.20645	5.42e-10	9.7e-08	8.84e-08	TRUE
RF00003.18	92.6918	196.713	-1.08558	-1.0891	-6.203	5.54e-10	9.86e-08	8.98e-08	TRUE
AABR07052585.3	82.1618	21.4153	1.93983	1.93631	6.14661	7.92e-10	1.4e-07	1.28e-07	TRUE
Phox2a	254.156	133.775	0.925903	0.922384	6.13904	8.3e-10	1.46e-07	1.33e-07	TRUE
Cd99l2	691.401	480.603	0.524678	0.521159	6.1332	8.61e-10	1.51e-07	1.37e-07	TRUE
Zbtb12	436.016	272.768	0.676707	0.673188	6.12756	8.92e-10	1.55e-07	1.42e-07	TRUE
AABR07065897.1	119.731	233.404	-0.963029	-0.966548	-6.12521	9.06e-10	1.57e-07	1.43e-07	TRUE
Cops4	487.296	313.827	0.63483	0.631311	6.11918	9.41e-10	1.62e-07	1.48e-07	TRUE
RF00017.21	129.442	48.9748	1.4022	1.39868	6.11709	9.53e-10	1.63e-07	1.49e-07	TRUE
Hip1	924.875	679.113	0.445606	0.442087	6.10046	1.06e-09	1.8e-07	1.64e-07	TRUE
AABR07021391.1	63.0629	12.2519	2.36378	2.36026	6.09912	1.07e-09	1.81e-07	1.65e-07	TRUE
RF00017.24	122.06	44.9176	1.44224	1.43872	6.06788	1.3e-09	2.19e-07	1.99e-07	TRUE
AC106292.2	1522.54	1871.23	-0.297505	-0.301024	-6.06269	1.34e-09	2.25e-07	2.05e-07	TRUE
Gas6	392.357	239.939	0.709499	0.70598	6.06127	1.35e-09	2.26e-07	2.05e-07	TRUE
Tmprss2	630.635	432.83	0.543006	0.539487	6.04422	1.5e-09	2.5e-07	2.27e-07	TRUE
Gpat4	1266.58	1583.51	-0.322186	-0.325705	-6.00849	1.87e-09	3.1e-07	2.82e-07	TRUE
Irx1	693.453	486.856	0.510302	0.506783	5.98777	2.13e-09	3.5e-07	3.19e-07	TRUE
RF00017.13	144.801	60.2193	1.26577	1.26225	5.97846	2.25e-09	3.68e-07	3.34e-07	TRUE
RF00017.25	144.801	60.2193	1.26577	1.26225	5.97846	2.25e-09	3.68e-07	3.34e-07	TRUE
Pitpnm3	811.071	586.781	0.467006	0.463488	5.96713	2.41e-09	3.91e-07	3.55e-07	TRUE
Slc25a42	330.41	500.827	-0.600057	-0.603575	-5.96687	2.42e-09	3.9e-07	3.55e-07	TRUE
Per1	769.525	1018.52	-0.404434	-0.407952	-5.94991	2.68e-09	4.3e-07	3.92e-07	TRUE
Rnf144a	904.966	667.954	0.438114	0.434595	5.93988	2.85e-09	4.55e-07	4.15e-07	TRUE
Arl6ip1	1163.37	892.838	0.381846	0.378327	5.92038	3.21e-09	5.1e-07	4.65e-07	TRUE
Isl2	461.767	657.937	-0.510784	-0.514303	-5.91845	3.25e-09	5.14e-07	4.68e-07	TRUE
Ylpm1	779.426	1025.76	-0.396213	-0.399731	-5.85905	4.66e-09	7.32e-07	6.67e-07	TRUE
Dusp9	512.368	341.419	0.585639	0.58212	5.83527	5.37e-09	8.41e-07	7.66e-07	TRUE
Ubc	242.609	130.609	0.893376	0.889858	5.81915	5.91e-09	9.22e-07	8.39e-07	TRUE
Mycs	158.524	71.3389	1.15194	1.14842	5.80461	6.45e-09	1e-06	9.11e-07	TRUE
Prkd3	350.588	213.279	0.717039	0.71352	5.78317	7.33e-09	1.13e-06	1.03e-06	TRUE
Rnpep	1035.41	786.882	0.395978	0.392459	5.77967	7.48e-09	1.15e-06	1.05e-06	TRUE
RGD1306556	448.036	636.273	-0.506031	-0.509549	-5.77114	7.87e-09	1.2e-06	1.1e-06	TRUE
LOC691551	540.206	745.038	-0.463804	-0.467323	-5.76955	7.95e-09	1.21e-06	1.1e-06	TRUE
Lgals1	505.128	337.273	0.582735	0.579216	5.76789	8.03e-09	1.22e-06	1.11e-06	TRUE
AC129054.1	268.506	416.383	-0.632953	-0.636471	-5.7045	1.17e-08	1.76e-06	1.6e-06	TRUE
Ap3b2	735.697	533.238	0.464331	0.460812	5.65288	1.58e-08	2.37e-06	2.16e-06	TRUE
AABR07051813.1	28.4604	87.8841	-1.62665	-1.63017	-5.65045	1.6e-08	2.39e-06	2.18e-06	TRUE
AABR07001762.1	73.6012	20.4078	1.85061	1.84709	5.63599	1.74e-08	2.59e-06	2.36e-06	TRUE
Olr1652	528.272	359.929	0.553569	0.550051	5.62993	1.8e-08	2.67e-06	2.43e-06	TRUE
AABR07024593.1	4.99965	40.8912	-3.03189	-3.03541	-5.62563	1.85e-08	2.72e-06	2.48e-06	TRUE
Nup210l	1125.57	872.142	0.368022	0.364504	5.62406	1.87e-08	2.74e-06	2.49e-06	TRUE
AC128792.2	1132.67	1412.97	-0.319	-0.322519	-5.62321	1.87e-08	2.74e-06	2.49e-06	TRUE
LOC103690302	890.158	667.782	0.414683	0.411165	5.59614	2.19e-08	3.19e-06	2.9e-06	TRUE
Dock6	1167.85	911.149	0.358091	0.354573	5.58224	2.37e-08	3.44e-06	3.13e-06	TRUE
RF00017.30	146.788	66.3357	1.14588	1.14236	5.56197	2.67e-08	3.84e-06	3.5e-06	TRUE
Paqr9	403.536	260.707	0.630267	0.626748	5.53259	3.16e-08	4.52e-06	4.12e-06	TRUE
Neurod1	568.613	396.338	0.520716	0.517197	5.52345	3.32e-08	4.75e-06	4.32e-06	TRUE
RF00100.91	103.248	38.7571	1.41359	1.41007	5.49684	3.87e-08	5.5e-06	5.01e-06	TRUE
LOC100911527	207.495	110.254	0.912253	0.908735	5.47779	4.31e-08	6.09e-06	5.55e-06	TRUE
Ddc	622.117	444.795	0.484044	0.480526	5.40207	6.59e-08	9.28e-06	8.45e-06	TRUE
Slc47a2	750.426	555.514	0.433886	0.430367	5.3602	8.31e-08	1.17e-05	1.06e-05	TRUE
RF00100.270	100.991	38.7599	1.3816	1.37808	5.34262	9.16e-08	1.28e-05	1.17e-05	TRUE
RF00001.167	3.1383	32.7957	-3.38545	-3.38897	-5.29063	1.22e-07	1.7e-05	1.54e-05	TRUE
Gskip	157.678	265.329	-0.750799	-0.754318	-5.28767	1.24e-07	1.72e-05	1.56e-05	TRUE
RF00100.414	100.128	38.7986	1.36777	1.36425	5.279	1.3e-07	1.79e-05	1.63e-05	TRUE
Arhgef40	1054.51	824.265	0.355391	0.351872	5.26647	1.39e-07	1.91e-05	1.74e-05	TRUE
Exoc1	3640.98	4093.15	-0.168884	-0.172403	-5.25241	1.5e-07	2.05e-05	1.87e-05	TRUE
AABR07064878.1	941.923	1180.49	-0.325706	-0.329225	-5.24051	1.6e-07	2.18e-05	1.99e-05	TRUE
Arl4d	175.294	286.496	-0.708739	-0.712258	-5.22613	1.73e-07	2.35e-05	2.14e-05	TRUE
Helz2	475.93	648.988	-0.44744	-0.450959	-5.21098	1.88e-07	2.54e-05	2.31e-05	TRUE
Fam49a	404.433	564.534	-0.481162	-0.484681	-5.19306	2.07e-07	2.78e-05	2.53e-05	TRUE
Spi1	2356.49	2717.61	-0.205698	-0.209216	-5.15988	2.47e-07	3.31e-05	3.01e-05	TRUE
Efcc1	368.312	241.331	0.609919	0.6064	5.13205	2.87e-07	3.82e-05	3.48e-05	TRUE
RF00100.329	101.072	40.7912	1.30906	1.30554	5.12747	2.94e-07	3.9e-05	3.55e-05	TRUE
Car9	250.433	377.502	-0.592062	-0.595581	-5.11881	3.07e-07	4.07e-05	3.7e-05	TRUE
Ppp1r14a	298.128	185.602	0.683718	0.680199	5.11334	3.17e-07	4.17e-05	3.8e-05	TRUE
Tfcp2	597.542	432.906	0.464985	0.461467	5.10112	3.38e-07	4.43e-05	4.03e-05	TRUE
Cdc45	644.308	838.451	-0.379975	-0.383494	-5.09621	3.47e-07	4.53e-05	4.12e-05	TRUE
AC094348.5	218.871	124.665	0.812027	0.808509	5.09314	3.52e-07	4.58e-05	4.17e-05	TRUE
Igsf8	292.471	181.707	0.686685	0.683167	5.08407	3.69e-07	4.79e-05	4.36e-05	TRUE
Slc25a12	348.232	494.177	-0.504981	-0.5085	-5.07643	3.85e-07	4.97e-05	4.52e-05	TRUE
RF00100.281	75.3817	25.4864	1.56449	1.56097	5.06524	4.08e-07	5.25e-05	4.78e-05	TRUE
Shisa4	190.734	301.809	-0.662073	-0.665592	-5.05324	4.34e-07	5.56e-05	5.07e-05	TRUE
Svil	990.517	1222.93	-0.304082	-0.307601	-5.00226	5.67e-07	7.23e-05	6.58e-05	TRUE
Oprpn	60.1934	17.3914	1.79124	1.78772	4.98404	6.23e-07	7.91e-05	7.21e-05	TRUE
Syngap1	574.9	417.233	0.462458	0.458939	4.97831	6.41e-07	8.12e-05	7.39e-05	TRUE
AABR07021579.1	26.383	75.3856	-1.51468	-1.5182	-4.96928	6.72e-07	8.47e-05	7.72e-05	TRUE
Sox11	453.558	315.501	0.523642	0.520124	4.95843	7.11e-07	8.93e-05	8.13e-05	TRUE
AABR07005888.1	194.043	303.353	-0.644622	-0.64814	-4.94826	7.49e-07	9.37e-05	8.53e-05	TRUE
LOC100911548	248.463	370.384	-0.575987	-0.579506	-4.94723	7.53e-07	9.38e-05	8.55e-05	TRUE
Actn2	736.821	557.657	0.401935	0.398416	4.94436	7.64e-07	9.49e-05	8.64e-05	TRUE
AC106606.1	269.596	166.684	0.69368	0.690161	4.92519	8.43e-07	0.000104246	9.49e-05	TRUE
Mfsd3	318.648	206.302	0.627205	0.623686	4.89488	9.84e-07	0.000121208	0.000110383	TRUE
Cdkl1	562.138	408.798	0.459535	0.456016	4.89386	9.89e-07	0.000121378	0.000110538	TRUE
Etv4	480.381	641.999	-0.418392	-0.42191	-4.87346	1.1e-06	0.000134109	0.000122132	TRUE
Ephb4	503.753	359.858	0.485289	0.481771	4.87258	1.1e-06	0.000134203	0.000122218	TRUE
RF00100.177	95.7938	39.7727	1.26815	1.26463	4.86978	1.12e-06	0.000135607	0.000123496	TRUE
AABR07052554.1	15.6733	55.1609	-1.81534	-1.81886	-4.83402	1.34e-06	0.000161801	0.000147351	TRUE
Prss21	298.685	427.634	-0.51775	-0.521269	-4.83015	1.36e-06	0.000164364	0.000149685	TRUE
AABR07059215.1	174.844	275.777	-0.657437	-0.660956	-4.8006	1.58e-06	0.000189874	0.000172331	TRUE
Hs2st1	470.813	628.355	-0.416424	-0.419943	-4.80054	1.58e-06	0.000189231	0.000172331	TRUE
RF00100.280	97.934	41.8374	1.22702	1.2235	4.79779	1.6e-06	0.000191143	0.000174072	TRUE
Slc15a1	691.014	524.817	0.3969	0.393381	4.73181	2.23e-06	0.000264167	0.000240575	TRUE
Fam83a	518.563	376.83	0.460603	0.457084	4.71048	2.47e-06	0.000292306	0.000266201	TRUE
Ttc25	314.718	207.132	0.603508	0.599989	4.69903	2.61e-06	0.000308052	0.000280541	TRUE
Cobll1	834.979	1035.64	-0.310706	-0.314224	-4.69695	2.64e-06	0.000310083	0.00028239	TRUE
RF00017.6	43.5131	10.2262	2.08918	2.08566	4.69503	2.67e-06	0.000311867	0.000284015	TRUE
AABR07037410.1	620.453	464.953	0.416238	0.412719	4.68835	2.75e-06	0.000321067	0.000292394	TRUE
Wdr55	628.663	472.316	0.412534	0.409015	4.67992	2.87e-06	0.00033335	0.00030358	TRUE
RF00100.358	91.6305	38.804	1.23962	1.2361	4.6784	2.89e-06	0.000334643	0.000304757	TRUE
Gnpnat1	1032.25	828.617	0.317017	0.313499	4.67332	2.96e-06	0.000341808	0.000311281	TRUE
RF00100.420	75.4266	28.5557	1.40129	1.39777	4.66718	3.05e-06	0.000350931	0.00031959	TRUE
RF00017.4	103.635	46.9184	1.14328	1.13977	4.66489	3.09e-06	0.0003536	0.000322021	TRUE
LOC102554283	477.513	343.423	0.475553	0.472034	4.65594	3.23e-06	0.000368028	0.00033516	TRUE
RF00100.355	95.8119	41.8153	1.19617	1.19265	4.65068	3.31e-06	0.000376206	0.000342608	TRUE
Spsb2	252.645	366.324	-0.536009	-0.539528	-4.61247	3.98e-06	0.000450903	0.000410634	TRUE
Cldn19	292.651	413.255	-0.497851	-0.50137	-4.58276	4.59e-06	0.000518161	0.000471885	TRUE
Lypd1	198.935	117.511	0.759508	0.755989	4.58174	4.61e-06	0.000518894	0.000472553	TRUE
RF00100.264	88.5282	37.7414	1.22999	1.22647	4.57031	4.87e-06	0.00054612	0.000496411	TRUE
Ghrl	87.3322	158.136	-0.856578	-0.860096	-4.56998	4.88e-06	0.000545092	0.000496411	TRUE
AABR07067042.4	509.158	663.544	-0.38208	-0.385599	-4.55674	5.2e-06	0.000578588	0.000526915	TRUE
Rtbdn	718.747	556.191	0.369903	0.366385	4.51573	6.31e-06	0.000700303	0.00063776	TRUE
Umod	469.321	340.201	0.464186	0.460667	4.51355	6.38e-06	0.000705133	0.00064216	TRUE
Vps41	564.962	423.057	0.417302	0.413783	4.48447	7.31e-06	0.000805747	0.000733788	TRUE
RF00100.63	108.14	52.0275	1.05556	1.05204	4.46581	7.98e-06	0.000876309	0.000798048	TRUE
Zfp382	354.813	481.643	-0.440907	-0.444425	-4.42905	9.47e-06	0.00103629	0.000943741	TRUE
Czib	363.797	491.625	-0.434423	-0.437941	-4.41438	1.01e-05	0.00110535	0.00100664	TRUE
Adam6a	608.826	463.421	0.393705	0.390187	4.40784	1.04e-05	0.00113544	0.00103403	TRUE
RF00017.16	83.2495	35.7211	1.22067	1.21715	4.40538	1.06e-05	0.00114458	0.00104236	TRUE
RF00100.190	99.8134	46.9574	1.08788	1.08436	4.39756	1.09e-05	0.00118262	0.001077	TRUE
RF00100.96	87.512	38.7211	1.17636	1.17284	4.38588	1.16e-05	0.00124374	0.00113267	TRUE
Mthfd2	714.397	556.885	0.359345	0.355826	4.38031	1.19e-05	0.00127175	0.00115818	TRUE
Nxph3	392.924	278.88	0.494603	0.491084	4.37939	1.19e-05	0.00127289	0.00115921	TRUE
Galnt13	472.729	347.331	0.444701	0.441182	4.35299	1.34e-05	0.00143167	0.00130381	TRUE
Slc6a8	699.135	869.156	-0.314044	-0.317562	-4.34602	1.39e-05	0.00147304	0.00134148	TRUE
Srpk1	434.368	570.179	-0.392496	-0.396015	-4.33025	1.49e-05	0.00157737	0.0014365	TRUE
Ilf3	385.649	273.941	0.493422	0.489903	4.32911	1.5e-05	0.00158041	0.00143927	TRUE
Lrp3	181.553	272.63	-0.586558	-0.590077	-4.31394	1.6e-05	0.00168745	0.00153675	TRUE
AABR07051244.2	154.378	87.7873	0.814382	0.810864	4.28813	1.8e-05	0.00188974	0.00172097	TRUE
Mast3	859.16	1043.63	-0.280606	-0.284125	-4.28568	1.82e-05	0.00190452	0.00173443	TRUE
Stk4	527.546	396.5	0.411975	0.408456	4.28158	1.86e-05	0.00193377	0.00176106	TRUE
Olr649	201.533	124.623	0.693443	0.689924	4.25702	2.07e-05	0.00215191	0.00195972	TRUE
RGD1311739	131.484	209.298	-0.670669	-0.674187	-4.25607	2.08e-05	0.00215418	0.0019618	TRUE
AABR07058658.1	560.107	425.703	0.395855	0.392336	4.24949	2.14e-05	0.00221139	0.00201389	TRUE
Rest	306.049	419.3	-0.454219	-0.457737	-4.24642	2.17e-05	0.00223472	0.00203514	TRUE
Cox18	192.397	283.228	-0.557879	-0.561398	-4.20413	2.62e-05	0.00268788	0.00244783	TRUE
Atp1a1	735.823	581.992	0.33836	0.334842	4.19859	2.69e-05	0.00274576	0.00250031	TRUE
Prss16	591.085	454.291	0.379746	0.376228	4.1979	2.69e-05	0.00274551	0.00250031	TRUE
Rabgap1l	554.764	422.742	0.392099	0.38858	4.19141	2.77e-05	0.00281641	0.00256488	TRUE
RF00017.2	72.702	30.6094	1.24802	1.2445	4.18947	2.8e-05	0.00283177	0.00257887	TRUE
Rffl	222.925	318.809	-0.516129	-0.519648	-4.15868	3.2e-05	0.00323169	0.00294308	TRUE
AABR07039470.2	426.392	312.773	0.447065	0.443546	4.15457	3.26e-05	0.00328001	0.00298047	TRUE
Olr1145	627.384	487.509	0.363922	0.360404	4.15437	3.26e-05	0.00327275	0.00298047	TRUE
AC132752.1	73.5473	31.5644	1.22037	1.21685	4.13992	3.47e-05	0.00347509	0.00316073	TRUE
Zic3	441.157	325.811	0.437259	0.433741	4.13951	3.48e-05	0.00347069	0.00316073	TRUE
RF00560.14	200.598	125.885	0.672198	0.66868	4.13153	3.6e-05	0.00358227	0.00326235	TRUE
LOC103690068	479.401	359.3	0.416046	0.412527	4.11929	3.8e-05	0.00376651	0.00343013	TRUE
Nrcam	370.847	266.577	0.476274	0.472755	4.10881	3.98e-05	0.00392952	0.00357859	TRUE
Kcnc3	523.383	398.061	0.394876	0.391357	4.09824	4.16e-05	0.00410073	0.0037345	TRUE
Selenok	365.497	262.472	0.477697	0.474179	4.09034	4.31e-05	0.00423018	0.00385239	TRUE
RT1-T24-1	145.116	222.415	-0.616048	-0.619567	-4.07031	4.7e-05	0.0045969	0.00418636	TRUE
Tnks2	231.531	326.727	-0.496877	-0.500396	-4.06758	4.75e-05	0.00463707	0.00422294	TRUE
AABR07034550.1	50.8599	100.185	-0.978071	-0.98159	-4.0648	4.81e-05	0.00467859	0.00426076	TRUE
Rbpms2	346.479	247.198	0.487101	0.483583	4.05486	5.02e-05	0.00486747	0.00443277	TRUE
AABR07071753.1	16.8604	48.9997	-1.53913	-1.54265	-4.05365	5.04e-05	0.00487818	0.00444252	TRUE
Ccdc177	104.966	54.1307	0.955399	0.951881	4.0506	5.11e-05	0.00492738	0.00448732	TRUE
AABR07006542.2	31.4457	7.15128	2.13659	2.13307	4.04858	5.15e-05	0.00495532	0.00451277	TRUE
RF00100.209	124.317	68.3397	0.863228	0.859709	4.04546	5.22e-05	0.00500707	0.0045599	TRUE
Prss39	474.213	605.525	-0.352651	-0.35617	-4.04128	5.32e-05	0.00508196	0.0046281	TRUE
Nmnat3	66.812	121.496	-0.862731	-0.86625	-4.03007	5.58e-05	0.00531498	0.00484031	TRUE
LOC100911402	164.899	245.783	-0.575803	-0.579322	-4.02886	5.6e-05	0.0053266	0.00485089	TRUE
Dele1	292.085	202.258	0.53019	0.526671	4.02453	5.71e-05	0.0054097	0.00492657	TRUE
Ap1s1	214.473	138.765	0.628151	0.624633	4.02121	5.79e-05	0.0054706	0.00498204	TRUE
Nt5c3a	543.353	417.979	0.378462	0.374943	4.01197	6.02e-05	0.00567269	0.00516608	TRUE
Psmc3	231.828	152.99	0.599617	0.596098	4.00954	6.08e-05	0.00571484	0.00520446	TRUE
Glyat	233.779	327.723	-0.487332	-0.490851	-4.00269	6.26e-05	0.00586588	0.00534201	TRUE
Klrg2	212.35	302.042	-0.508301	-0.51182	-3.99227	6.54e-05	0.00611214	0.00556627	TRUE
RF00100.35	109.588	58.1492	0.914258	0.910739	3.98827	6.66e-05	0.00619809	0.00564455	TRUE
Aplp1	163.775	243.167	-0.570231	-0.57375	-3.97265	7.11e-05	0.00660009	0.00601065	TRUE
Lactb2	31.7516	71.45	-1.1701	-1.17362	-3.96993	7.19e-05	0.00665694	0.00606242	TRUE
AABR07013167.1	170.303	250.82	-0.558548	-0.562067	-3.96054	7.48e-05	0.00690441	0.00628779	TRUE
AABR07017145.1	57.2352	107.348	-0.907325	-0.910844	-3.95251	7.73e-05	0.00712017	0.0064594	TRUE
Cdr2	169.8	250.027	-0.558249	-0.561768	-3.95238	7.74e-05	0.0071039	0.0064594	TRUE
AABR07062404.4	107.951	57.3492	0.912535	0.909017	3.95207	7.75e-05	0.00709284	0.0064594	TRUE
Ncald	204.042	131.608	0.632615	0.629097	3.94718	7.91e-05	0.0072191	0.00657437	TRUE
AY172581.2	68.35	29.6959	1.20268	1.19916	3.94501	7.98e-05	0.00726426	0.0066155	TRUE
Gm23134	1310.61	1516.39	-0.210407	-0.213926	-3.93741	8.24e-05	0.00747692	0.00678598	TRUE
Kcnn4	102.529	166.477	-0.699292	-0.70281	-3.93736	8.24e-05	0.00745767	0.00678598	TRUE
AC112568.4	106.072	56.1426	0.917876	0.914357	3.93689	8.25e-05	0.00745146	0.00678598	TRUE
Retsat	310.178	415.029	-0.420119	-0.423637	-3.93318	8.38e-05	0.00754636	0.00687241	TRUE
RF00017.26	78.5198	36.709	1.09692	1.0934	3.92673	8.61e-05	0.00773022	0.00703985	TRUE
Hecw2	723.586	580.775	0.317185	0.313667	3.91457	9.06e-05	0.00810782	0.00736323	TRUE
Lurap1	228.627	319.389	-0.482321	-0.48584	-3.91452	9.06e-05	0.00808729	0.00736323	TRUE
Adam15	403.714	521.474	-0.369261	-0.372779	-3.91391	9.08e-05	0.00808531	0.00736323	TRUE
Ubb	45.1049	15.3213	1.55775	1.55423	3.90577	9.39e-05	0.00833951	0.00759473	TRUE
Syt15	533.831	412.742	0.371144	0.367625	3.90399	9.46e-05	0.00837829	0.00760373	TRUE
AABR07057412.1	18.8207	2.04802	3.20002	3.1965	3.90372	9.47e-05	0.00836489	0.00760373	TRUE
AABR07044364.1	97.2507	159.132	-0.710447	-0.713965	-3.90307	9.5e-05	0.00836443	0.00760373	TRUE
AABR07049892.1	12.4002	39.8751	-1.68512	-1.68864	-3.90285	9.51e-05	0.0083494	0.00760373	TRUE
Olr1611	304.737	215.363	0.500794	0.497275	3.90116	9.57e-05	0.00838509	0.00763623	TRUE
Gcgr	214.572	302.352	-0.494767	-0.498285	-3.89782	9.71e-05	0.00847855	0.00772135	TRUE
Il17rc	351.469	255.274	0.461349	0.45783	3.88377	0.000102851	0.00896017	0.00815995	TRUE
AABR07072853.4	1938.49	1700.43	0.18904	0.185521	3.87522	0.000106526	0.00925552	0.00842893	TRUE
Fgd3	1043.16	1224.41	-0.231132	-0.234651	-3.86684	0.000110254	0.00955374	0.00870052	TRUE
AABR07049728.1	55.7967	104.11	-0.89986	-0.903379	-3.86554	0.000110846	0.00957943	0.00870475	TRUE
RGD1561557	154.918	93.9504	0.721529	0.71801	3.86542	0.000110897	0.00955839	0.00870475	TRUE
Eif2ak3	373.842	274.832	0.443877	0.440358	3.8643	0.000111407	0.00957684	0.00872155	TRUE
Eml4	694.557	556.614	0.319418	0.315899	3.86104	0.000112906	0.00968006	0.00881556	TRUE
AABR07007839.1	36.7599	77.389	-1.07399	-1.07751	-3.85699	0.00011479	0.00981563	0.00893901	TRUE
Parm1	281.572	379.651	-0.431166	-0.434685	-3.85252	0.000116911	0.00997064	0.00908018	TRUE
AABR07054473.1	9.26194	33.7424	-1.86517	-1.86869	-3.85096	0.000117657	0.010008	0.00911418	TRUE
Rhod	163.299	100.952	0.693841	0.690322	3.83392	0.000126117	0.0106995	0.00974396	TRUE
Cdk5rap1	610.697	482.925	0.338657	0.335139	3.82814	0.000129117	0.0109254	0.00994966	TRUE
Pax9	32.3	70.5311	-1.12672	-1.13024	-3.82719	0.000129612	0.0109387	0.00996183	TRUE
Prr5l	150.385	223.549	-0.57193	-0.575448	-3.81918	0.000133894	0.0112708	0.0102331	TRUE
RF00156.2	5.24243	25.5722	-2.28627	-2.28978	-3.81883	0.000134084	0.0112575	0.0102331	TRUE
Zfyve21	123.688	190.766	-0.625097	-0.628616	-3.81865	0.000134182	0.0112366	0.0102331	TRUE
Tox4	319.466	422.259	-0.402467	-0.405985	-3.81364	0.000136935	0.0114376	0.0104162	TRUE
Kif13a	709.242	571.418	0.311732	0.308214	3.8118	0.000137959	0.0114935	0.0104671	TRUE
Cxcl10	79.6531	134.814	-0.759167	-0.762686	-3.80536	0.000141599	0.0117665	0.0107156	TRUE
Kif28p	381.422	282.877	0.431213	0.427694	3.79936	0.00014507	0.0120241	0.0109503	TRUE
Dusp6	46.9393	90.9199	-0.953798	-0.957316	-3.79244	0.000149177	0.012333	0.0112315	TRUE
Erich1	108.194	59.2814	0.867971	0.864452	3.79172	0.00014961	0.0123373	0.0112355	TRUE
Kif26a	563.982	696.842	-0.305184	-0.308703	-3.78862	0.000151488	0.0124604	0.0113476	TRUE
Cpn2	276.618	194.152	0.510712	0.507193	3.78443	0.000154061	0.01264	0.0115111	TRUE
Fam171b	74.3836	127.585	-0.778398	-0.781916	-3.78263	0.000155177	0.0126995	0.0115653	TRUE
AABR07029410.1	14.2256	41.8788	-1.55773	-1.56125	-3.78051	0.000156508	0.0127761	0.0116351	TRUE
AABR07017046.1	27.8218	63.3302	-1.18668	-1.19019	-3.77946	0.000157169	0.0127978	0.0116549	TRUE
AABR07004269.6	16.123	44.9728	-1.47994	-1.48345	-3.77298	0.000161308	0.0131019	0.0119318	TRUE
AABR07006672.1	627.025	765.932	-0.288693	-0.292212	-3.7706	0.000162856	0.0131946	0.0120162	TRUE
LOC498414	81.73	136.87	-0.743866	-0.747384	-3.76732	0.000165012	0.013336	0.012145	TRUE
Serpinb1a	62.4507	111.433	-0.835384	-0.838902	-3.75546	0.000173021	0.0139484	0.0127027	TRUE
Ins1	50.2843	19.406	1.3736	1.37009	3.7532	0.00017459	0.01404	0.0127709	TRUE
Tmod4	81.0467	135.743	-0.744053	-0.747572	-3.75259	0.000175014	0.0140392	0.0127709	TRUE
Clec18a	347.027	254.46	0.44761	0.444091	3.75226	0.000175248	0.0140233	0.0127709	TRUE
AABR07019243.1	17.7415	2.03697	3.12263	3.11911	3.74831	0.000178027	0.0142106	0.0129415	TRUE
Gzmbl2	75.7774	128.813	-0.76544	-0.768958	-3.74622	0.000179521	0.0142946	0.013018	TRUE
Mkrn3	157.769	97.8741	0.688813	0.685294	3.74426	0.000180928	0.0143713	0.0130879	TRUE
Ptprh	530.341	414.31	0.356212	0.352693	3.74283	0.000181957	0.0144178	0.0131302	TRUE
Sh2b3	255.27	346.069	-0.439035	-0.442554	-3.73965	0.000184274	0.0145657	0.0132649	TRUE
Gxylt1	883.475	731.46	0.272411	0.268892	3.737	0.000186227	0.0146843	0.0133415	TRUE
AC096809.1	244.21	333.122	-0.447927	-0.451445	-3.73698	0.000186243	0.0146499	0.0133415	TRUE
Zfp770	114.156	64.3872	0.826158	0.82264	3.73335	0.000188949	0.0148267	0.0135026	TRUE
Zfp287	118.104	67.4314	0.80856	0.805042	3.72747	0.000193408	0.01514	0.0137879	TRUE
RF00100.260	80.3273	39.7617	1.01451	1.01099	3.72515	0.0001952	0.0152435	0.0138505	TRUE
Myt1l	338.79	248.026	0.449903	0.446384	3.72512	0.000195225	0.0152088	0.0138505	TRUE
Bcl2l13	271.052	363.659	-0.424019	-0.427537	-3.71309	0.00020474	0.0159118	0.0144908	TRUE
Olr1610	245.245	169.508	0.532872	0.529353	3.70478	0.000211571	0.0164033	0.0149384	TRUE
Rnf216	611.174	487.284	0.326819	0.323301	3.70195	0.000213952	0.0165483	0.0150704	TRUE
Necap1	455.203	349.421	0.381545	0.378027	3.70033	0.000215319	0.0166144	0.0151306	TRUE
Lin7a	117.33	180.581	-0.622066	-0.625585	-3.69934	0.000216159	0.0166396	0.0151536	TRUE
AABR07029107.1	26.545	6.11915	2.11704	2.11352	3.69816	0.000217169	0.0166777	0.0151883	TRUE
AABR07036513.1	257.033	346.962	-0.432825	-0.436344	-3.69591	0.000219103	0.0167865	0.0152873	TRUE
Mxra7	120.082	69.3158	0.792767	0.789249	3.69493	0.000219944	0.0168112	0.015292	TRUE
Dcaf5	443.756	559.422	-0.334169	-0.337688	-3.69463	0.000220205	0.0167916	0.015292	TRUE
Sars2	154.441	225.744	-0.547632	-0.551151	-3.69135	0.00022307	0.01697	0.0154292	TRUE
Raver2	239.849	165.287	0.537157	0.533638	3.69072	0.000223618	0.016972	0.0154292	TRUE
Fndc7	411.241	311.323	0.40157	0.398051	3.69057	0.00022375	0.0169423	0.0154292	TRUE
Sncg	238.635	164.313	0.538359	0.53484	3.68889	0.000225236	0.017015	0.0154954	TRUE
AABR07052263.1	14.5224	1.01567	3.83777	3.83425	3.6829	0.000230599	0.0173797	0.0158275	TRUE
Crls1	137.779	83.0876	0.729648	0.726129	3.68137	0.000231986	0.0174436	0.0158858	TRUE
St3gal4	515.559	639.042	-0.309774	-0.313292	-3.67908	0.000234074	0.0175599	0.0159916	TRUE
AABR07007802.1	127.645	75.3745	0.759986	0.756467	3.67208	0.000240583	0.0180065	0.0163984	TRUE
AABR07027811.1	250.73	174.724	0.521052	0.517533	3.66985	0.000242689	0.0181223	0.0165038	TRUE
Dmac2	107.969	168.356	-0.640892	-0.644411	-3.66743	0.000244998	0.0182527	0.0166226	TRUE
Prkar2b	201.758	281.604	-0.481046	-0.484564	-3.66683	0.000245576	0.0182537	0.0166235	TRUE
Zfp354c	1195.65	1378.31	-0.205109	-0.208628	-3.66423	0.000248084	0.0183979	0.0167213	TRUE
Cpz	366.999	273.648	0.423456	0.419937	3.66416	0.000248153	0.018361	0.0167213	TRUE
AABR07006111.1	139.793	84.8893	0.719635	0.716116	3.66339	0.000248897	0.0183741	0.0167332	TRUE
Ces1f	639.758	775.681	-0.277935	-0.281454	-3.66165	0.0002506	0.0184578	0.0168094	TRUE
Plcb4	397.563	300.178	0.405365	0.401846	3.66086	0.00025137	0.0184726	0.0168228	TRUE
LOC100361913	491.999	382.83	0.361955	0.358436	3.66004	0.000252179	0.0184901	0.0168388	TRUE
AABR07024790.1	41.0313	14.3056	1.52015	1.51663	3.65886	0.000253341	0.0185334	0.0168782	TRUE
Ddx31	192.775	270.709	-0.489827	-0.493345	-3.65477	0.000257408	0.0187885	0.0171014	TRUE
Armh4	161.725	233.704	-0.531144	-0.534663	-3.65394	0.000258252	0.0188077	0.0171014	TRUE
AABR07001896.1	28.802	63.3467	-1.1371	-1.14062	-3.65376	0.00025843	0.0187784	0.0171014	TRUE
LOC679803	20.7001	51.0779	-1.30306	-1.30658	-3.65174	0.000260469	0.0188843	0.0171978	TRUE
Olr144	58.5662	25.4672	1.20143	1.19791	3.64875	0.000263517	0.0190627	0.0173602	TRUE
Timm17a	136.799	82.8192	0.724016	0.720497	3.64335	0.00026911	0.0194238	0.0176891	TRUE
AABR07062068.1	39.107	13.2761	1.5586	1.55508	3.63828	0.000274468	0.0197665	0.0180012	TRUE
Tbcel	70.0043	119.553	-0.772136	-0.775655	-3.63626	0.000276627	0.0198779	0.0181026	TRUE
RF00001.6	12.5801	37.708	-1.58373	-1.58725	-3.63066	0.000282696	0.020269	0.0184589	TRUE
RF00619.3	1.06107	14.2751	-3.7499	-3.75342	-3.62927	0.000284228	0.0203339	0.0185179	TRUE
Kcnn3	335.319	247.206	0.43982	0.436301	3.62861	0.000284951	0.0203407	0.0185242	TRUE
Letm2	103.869	162.497	-0.645649	-0.649168	-3.62666	0.000287116	0.0204502	0.0186239	TRUE
Kcnk10	291.986	210.387	0.472849	0.46933	3.62156	0.000292828	0.0208113	0.0189527	TRUE
RF00100.131	84.7066	43.866	0.949372	0.945854	3.6195	0.000295172	0.020932	0.0190426	TRUE
RF01168	1.07908	14.264	-3.72451	-3.72803	-3.61921	0.000295507	0.02091	0.0190426	TRUE
Klhdc10	369.741	473.557	-0.357022	-0.36054	-3.61494	0.000300412	0.0212108	0.0193165	TRUE
Klhdc7b	95.8118	52.0799	0.879477	0.875958	3.60844	0.000308044	0.0217024	0.0197642	TRUE
Patz1	479.402	373.178	0.361373	0.357854	3.60737	0.000309311	0.0217444	0.0197916	TRUE
Mul1	488.258	606.13	-0.311982	-0.315501	-3.60695	0.000309813	0.0217325	0.0197916	TRUE
AABR07056390.1	61.0211	107.285	-0.814062	-0.817581	-3.60454	0.000312711	0.0218884	0.0199336	TRUE
AABR07005806.1	27.7858	61.2794	-1.14105	-1.14457	-3.60363	0.000313807	0.0219178	0.0199604	TRUE
Pcdhgb5	134.694	81.7097	0.721109	0.71759	3.60245	0.000315233	0.02197	0.0200079	TRUE
AABR07063901.1	435.735	335.057	0.379044	0.375525	3.59794	0.00032075	0.0223065	0.0203144	TRUE
Ksr1	520.046	409.576	0.344509	0.34099	3.59061	0.0003299	0.0228938	0.0208492	TRUE
AABR07014638.1	4.08243	21.4153	-2.39114	-2.39466	-3.58894	0.000332031	0.0229924	0.020939	TRUE
Ccdc117	148.776	92.9679	0.678339	0.67482	3.58691	0.000334616	0.023122	0.0210115	TRUE
Dhcr7	429.692	540.079	-0.329867	-0.333386	-3.58662	0.000334997	0.0230991	0.0210115	TRUE
Lysmd1	281.591	202.295	0.47714	0.473622	3.58637	0.000335315	0.023072	0.0210115	TRUE
Tex45	285.044	205.322	0.473296	0.469778	3.58139	0.000341774	0.0234665	0.0213399	TRUE
RF00100.119	82.8811	42.9139	0.949598	0.946079	3.581	0.00034228	0.0234516	0.0213399	TRUE
H2afv	411.465	314.273	0.388753	0.385235	3.58066	0.000342726	0.0234326	0.0213399	TRUE
Rasl10a	165.16	236.009	-0.514982	-0.518501	-3.5709	0.000355759	0.0242725	0.0221048	TRUE
Wdsub1	171.077	242.947	-0.505999	-0.509517	-3.56578	0.000362775	0.0246992	0.0224934	TRUE
Vom1r62	55.1311	98.8733	-0.842715	-0.846234	-3.56388	0.000365408	0.0248263	0.0226091	TRUE
Ccdc173	294.18	213.462	0.462719	0.4592	3.56294	0.00036673	0.024864	0.0226434	TRUE
Mir152	9.45981	31.6277	-1.7413	-1.74482	-3.55672	0.000375512	0.0254063	0.0231373	TRUE
RF00004.46	31.3019	9.21878	1.7636	1.76008	3.55554	0.000377206	0.0254677	0.0231932	TRUE
Vamp1	112.204	171.52	-0.612245	-0.615763	-3.55477	0.000378303	0.0254887	0.0232124	TRUE
Zfp105	51.5613	93.9476	-0.865569	-0.869087	-3.55369	0.000379864	0.0255408	0.0232598	TRUE
LOC102555023	225.884	156.272	0.531527	0.528008	3.54733	0.000389153	0.0261111	0.0237792	TRUE
Col11a1	443.253	553.736	-0.32107	-0.324589	-3.54125	0.000398238	0.0266655	0.0242841	TRUE
Akirin2	326.435	241.726	0.433423	0.429904	3.53164	0.000412997	0.0275967	0.0251321	TRUE
Ctdsp1	188.467	125.727	0.584015	0.580496	3.53008	0.00041544	0.0277028	0.0252288	TRUE
Col19a1	452.496	351.624	0.363872	0.360354	3.52762	0.00041931	0.0279035	0.0254115	TRUE
AABR07054487.1	27.6869	60.2689	-1.12221	-1.12573	-3.52646	0.00042116	0.0279692	0.0254713	TRUE
Tmem189	104.481	161.399	-0.627396	-0.630914	-3.52388	0.000425277	0.0281848	0.0256677	TRUE
AC115371.1	130.63	79.5645	0.715286	0.711768	3.52244	0.000427587	0.0282801	0.0257544	TRUE
RT1-T24-3	165.906	235.816	-0.507296	-0.510815	-3.52121	0.000429577	0.0283538	0.0258216	TRUE
Sorcs2	764.715	906.418	-0.245256	-0.248774	-3.51854	0.000433924	0.0285825	0.0260299	TRUE
LOC500846	106.44	163.659	-0.62065	-0.624168	-3.51464	0.000440355	0.0289473	0.0263621	TRUE
AABR07068042.1	232.736	162.583	0.517518	0.513999	3.51372	0.000441882	0.0289889	0.0264	TRUE
AABR07006724.1	23.0921	53.1813	-1.20352	-1.20704	-3.50218	0.000461463	0.0302123	0.0275141	TRUE
Vom1r37	15.7993	41.84	-1.40502	-1.40854	-3.50057	0.000464272	0.030335	0.0276258	TRUE
Krtap16-5	132.887	81.621	0.703183	0.699664	3.49966	0.000465851	0.0303768	0.0276639	TRUE
Mir384	629.247	509.894	0.303428	0.299909	3.49867	0.000467585	0.0304287	0.0277112	TRUE
Spaca3	25.7986	57.131	-1.14698	-1.1505	-3.49393	0.000475958	0.0309115	0.0281509	TRUE
AC242997.1	27.9477	60.2776	-1.10889	-1.11241	-3.49304	0.000477558	0.0309534	0.028189	TRUE
Tmod2	96.8728	54.1002	0.840459	0.83694	3.49027	0.000482539	0.0312138	0.0283845	TRUE
Fabp4	140.647	87.8536	0.678906	0.675387	3.49013	0.000482793	0.0311681	0.0283845	TRUE
LOC100911295	265.54	190.676	0.477811	0.474293	3.48718	0.000488146	0.031451	0.0286422	TRUE
Dctn2	243.994	172.535	0.499958	0.49644	3.48539	0.000491424	0.0315994	0.0287773	TRUE
Mir219a1	100.92	57.2106	0.818854	0.815335	3.48348	0.000494935	0.0317621	0.0288719	TRUE
Itga2b	215.462	293.259	-0.444743	-0.448261	-3.48345	0.000494997	0.0317033	0.0288719	TRUE
AABR07058976.1	32.9653	67.3793	-1.03135	-1.03487	-3.48214	0.000497427	0.0317961	0.0289565	TRUE
Ndufa9	147.967	213.406	-0.52833	-0.531848	-3.47496	0.000510935	0.0325952	0.0296842	TRUE
Rdh13	252.285	179.759	0.488996	0.485477	3.47244	0.000515744	0.0328374	0.029904	TRUE
Hivep2	382.366	483.349	-0.33811	-0.341628	-3.47192	0.000516744	0.0328365	0.029904	TRUE
Mapkbp1	925.064	779.986	0.246106	0.242587	3.46564	0.000528977	0.0335481	0.0305476	TRUE
RGD1560394	100.254	155.105	-0.629584	-0.633102	-3.46515	0.000529936	0.0335433	0.0305476	TRUE
Aff4	527.473	419.848	0.329231	0.325712	3.4633	0.000533591	0.0337088	0.0306698	TRUE
2022-09-03	138.822	86.7714	0.67794	0.674422	3.46303	0.000534134	0.0336775	0.0306698	TRUE
Rnf208	35.3663	70.512	-0.995495	-0.999013	-3.46017	0.000539835	0.0339708	0.0309369	TRUE
AABR07053849.2	1.06107	13.2427	-3.64161	-3.64513	-3.45902	0.000542137	0.0340496	0.0310087	TRUE
Dspp	68.7634	115.174	-0.744107	-0.747625	-3.45682	0.000546584	0.0342625	0.0312026	TRUE
LOC500035	138.561	86.6829	0.676704	0.673185	3.45417	0.00055198	0.0345339	0.0314498	TRUE
Spata13	477.711	375.936	0.345651	0.342132	3.45219	0.000556059	0.0347221	0.0316211	TRUE
Slc25a18	143.309	207.304	-0.532621	-0.53614	-3.44998	0.000560618	0.0349394	0.0318191	TRUE
AC103179.2	86.7026	46.9766	0.884133	0.880614	3.44808	0.000564577	0.0351186	0.0319822	TRUE
Egfl7	153.416	219.341	-0.515728	-0.519247	-3.447	0.000566858	0.035193	0.03205	TRUE
LOC103690016	189.637	262.161	-0.467214	-0.470732	-3.44523	0.000570583	0.0353565	0.0321756	TRUE
Pcnp	111.045	65.3423	0.765053	0.761534	3.4449	0.000571261	0.035331	0.0321756	TRUE
Olr204	65.2923	31.6636	1.04409	1.04057	3.43905	0.000583753	0.0360348	0.0328166	TRUE
Lrrc63	225.362	303.645	-0.430138	-0.433656	-3.4378	0.000586459	0.036133	0.0328694	TRUE
Vom1r57	65.0675	110.101	-0.758824	-0.762342	-3.43759	0.000586919	0.0360927	0.0328694	TRUE
Atp6ap2	87.9975	48.0614	0.872585	0.869067	3.43505	0.000592439	0.0363632	0.0331157	TRUE
Ccl24	71.0743	35.7845	0.989992	0.986473	3.4336	0.000595614	0.0364889	0.0332302	TRUE
RF00017.31	60.7962	28.6222	1.08685	1.08333	3.42939	0.000604937	0.0369902	0.0336867	TRUE
Mageh1	50.0865	21.4237	1.22521	1.22169	3.42712	0.000610028	0.0372312	0.0338642	TRUE
AC130940.1	145.89	92.8709	0.651578	0.648059	3.42694	0.00061042	0.0371852	0.0338642	TRUE
RF00001.129	11.4561	0	4.51805	4.51453	3.42314	0.000619016	0.037638	0.0342767	TRUE
Cd86	54.4298	95.9207	-0.817447	-0.820966	-3.42039	0.000625303	0.0379491	0.034507	TRUE
Prodh1	242.619	172.591	0.491338	0.487819	3.4203	0.000625514	0.0378909	0.034507	TRUE
B3galt5	309.682	229.763	0.430643	0.427125	3.41922	0.000628004	0.0379708	0.0345797	TRUE
RF00100.206	1.96029	15.3377	-2.96795	-2.97146	-3.41037	0.000648748	0.039152	0.0356554	TRUE
Suds3	392.968	302.361	0.378137	0.374618	3.40908	0.000651827	0.0392647	0.0357581	TRUE
Axl	328.171	246.069	0.415381	0.411862	3.40303	0.000666437	0.0400703	0.0364907	TRUE
Tas2r123	40.267	15.2879	1.39721	1.39369	3.40253	0.000667655	0.0400692	0.0364907	TRUE
Bmt2	174.835	243.761	-0.479472	-0.482991	-3.4014	0.00067041	0.0401602	0.0365735	TRUE
Sgf29	110.397	65.367	0.756072	0.752553	3.39963	0.000674777	0.0403472	0.0367439	TRUE
RF00100.123	71.9735	36.7478	0.969808	0.966289	3.39642	0.000682739	0.0407481	0.037109	TRUE
RF00003.68	22.2109	5.07836	2.12883	2.12531	3.39474	0.000686937	0.0409233	0.0372685	TRUE
RF00026.359	5.24243	22.4478	-2.09827	-2.10179	-3.39294	0.000691455	0.0411169	0.0374448	TRUE
LOC100911837	291.923	378.76	-0.375697	-0.379216	-3.38939	0.000700491	0.0415778	0.0378279	TRUE
Vdr	277.58	362.414	-0.384736	-0.388255	-3.38915	0.000701094	0.0415376	0.0378279	TRUE
Pi4kb	290.863	214.303	0.440686	0.437167	3.38571	0.000709953	0.0419857	0.038236	TRUE
Fermt2	160.772	226.68	-0.495643	-0.499162	-3.38039	0.000723835	0.0427287	0.0389127	TRUE
Tle1	762.124	634.248	0.26498	0.261462	3.37927	0.000726788	0.042825	0.0390004	TRUE
Pus1	73.9878	120.55	-0.704266	-0.707785	-3.3713	0.000748133	0.0440027	0.0400729	TRUE
Phf21b	275.216	201.218	0.451802	0.448283	3.37062	0.000750003	0.0440328	0.0401003	TRUE
Olr824	290.808	214.644	0.438121	0.434603	3.36702	0.000759845	0.0445299	0.0405531	TRUE
AABR07052085.2	304.584	226.751	0.425732	0.422214	3.35482	0.000794158	0.0464568	0.0423078	TRUE
AC120732.1	50.572	89.8687	-0.829479	-0.832998	-3.35226	0.000801552	0.0468048	0.0426248	TRUE
Zc3h6	690.448	570.046	0.276455	0.272936	3.3509	0.000805487	0.04695	0.042757	TRUE
Shq1	250.594	180.719	0.471607	0.468088	3.3469	0.000817215	0.0475481	0.0433017	TRUE
AABR07068535.1	9.27995	29.6019	-1.6735	-1.67702	-3.34631	0.000818943	0.0475633	0.0433155	TRUE
Gapt	126.718	78.7452	0.68636	0.682841	3.34504	0.000822721	0.0476972	0.0433948	TRUE
AABR07026663.1	15.4396	39.8225	-1.36695	-1.37047	-3.34481	0.000823384	0.0476504	0.0433948	TRUE
Rc3h1	312.218	400.472	-0.359147	-0.362666	-3.34265	0.000829813	0.0479369	0.0436557	TRUE
LOC103689968	119.866	73.459	0.706412	0.702893	3.33726	0.00084609	0.0487902	0.0444328	TRUE
Bbs4	245.487	324.317	-0.401757	-0.405275	-3.33675	0.000847634	0.0487924	0.0444349	TRUE
AABR07019341.2	419.693	520.688	-0.311085	-0.314604	-3.33406	0.000855873	0.0491793	0.0447872	TRUE
AABR07028970.1	10.5569	31.6913	-1.5859	-1.58942	-3.33172	0.000863095	0.0495065	0.0450852	TRUE
AC111257.1	37.1827	71.4446	-0.942191	-0.94571	-3.32773	0.000875551	0.0501323	0.0456551	TRUE
Myom2	319.232	240.188	0.410442	0.406923	3.31895	0.000903573	0.0516455	0.0470331	TRUE
Hist1h1a	36.4994	70.3845	-0.947385	-0.950904	-3.31811	0.000906297	0.05171	0.0470919	TRUE
Nxph4	404.002	314.411	0.361711	0.358192	3.31447	0.000918172	0.0522955	0.0474963	TRUE
Fam189a1	416.258	516.232	-0.310544	-0.314062	-3.31437	0.000918513	0.0522231	0.0474963	TRUE
Cggbp1	443.792	349.596	0.344195	0.340676	3.31404	0.000919583	0.0521924	0.0474963	TRUE
AABR07005572.2	42.7849	17.4024	1.29782	1.2943	3.31376	0.000920517	0.0521541	0.0474963	TRUE
RF00100.418	57.9366	27.5455	1.07266	1.06914	3.31206	0.000926121	0.05238	0.0477021	TRUE
Rapgef2	1343.31	1174.18	0.194138	0.19062	3.31143	0.000928192	0.0524056	0.0477254	TRUE
Hspa14	107.78	64.3846	0.743305	0.739787	3.30942	0.000934901	0.0526927	0.0479868	TRUE
Olr827	277.544	204.47	0.440828	0.437309	3.30827	0.000938741	0.0528172	0.0481002	TRUE
AABR07057530.1	177.363	244.641	-0.463964	-0.467483	-3.307	0.000943014	0.0529657	0.0482355	TRUE
Slc6a11	637.007	758.622	-0.252071	-0.25559	-3.30317	0.000955998	0.053602	0.048815	TRUE
Sema4a	296.985	382.098	-0.36355	-0.367069	-3.30219	0.000959346	0.0536968	0.0489013	TRUE
Avpr2	55.6795	95.9045	-0.784452	-0.787971	-3.30147	0.000961783	0.0537405	0.048941	TRUE
AABR07064999.2	30.9421	10.1985	1.60121	1.5977	3.30048	0.000965187	0.0538378	0.0490297	TRUE
Crlf3	312.524	399.417	-0.35393	-0.357449	-3.2932	0.00099053	0.0551565	0.050215	TRUE
Tas2r126	250.649	181.804	0.463285	0.459766	3.29249	0.000993039	0.0552014	0.050215	TRUE
Slc39a11	362.962	278.895	0.380094	0.376575	3.29233	0.000993626	0.0551394	0.050215	TRUE
Ccdc58	224.166	298.66	-0.413936	-0.417454	-3.29131	0.000997224	0.0552445	0.0503107	TRUE
Ly6g6f	111.926	166.3	-0.571242	-0.574761	-3.29049	0.00100015	0.0553118	0.050372	FALSE
Apoa2	10.1432	30.6341	-1.59463	-1.59815	-3.28869	0.00100654	0.0555706	0.0506077	FALSE
Vsir	116.35	171.611	-0.56067	-0.564189	-3.28715	0.00101206	0.0557803	0.0507987	FALSE
Prss40	45.8331	82.6754	-0.851067	-0.854586	-3.28631	0.0010151	0.0558529	0.0508648	FALSE
Sbk1	192.775	262.155	-0.443503	-0.447022	-3.28513	0.00101937	0.0559928	0.0509922	FALSE
Abracl	85.7945	47.9477	0.839424	0.835906	3.28116	0.0010338	0.0566894	0.0516266	FALSE
LOC298111	49.8077	87.8092	-0.818002	-0.821521	-3.27447	0.00105859	0.0579507	0.0527752	FALSE
Mir196c	68.6462	112.233	-0.709239	-0.712758	-3.27296	0.00106428	0.058164	0.0529504	FALSE
Pdrg1	45.995	82.7137	-0.84665	-0.850169	-3.27258	0.00106569	0.0581431	0.0529504	FALSE
AABR07072184.3	121.727	177.807	-0.546663	-0.550182	-3.27083	0.00107231	0.0584059	0.0531898	FALSE
Fads1	189.834	258.371	-0.444703	-0.448222	-3.26941	0.00107773	0.0586025	0.0533688	FALSE
Rhox2	144.585	94.0528	0.620378	0.616859	3.26495	0.00109484	0.0594332	0.0541253	FALSE
Ankrd49	178.252	121.576	0.552057	0.548539	3.26209	0.00110594	0.0599351	0.0545309	FALSE
ND4L	44.5024	80.5776	-0.856496	-0.860014	-3.26189	0.00110674	0.0598785	0.0545309	FALSE
Vps37d	101.504	153.035	-0.592328	-0.595846	-3.26039	0.0011126	0.0600949	0.054728	FALSE
RF00003.205	10.5209	0	4.39518	4.39167	3.25983	0.00111477	0.0601124	0.0547439	FALSE
Stx17	137.868	88.7307	0.635784	0.632266	3.25912	0.00111759	0.0601644	0.0547913	FALSE
AABR07070307.1	239.633	315.56	-0.397086	-0.400605	-3.2561	0.00112956	0.0607076	0.055286	FALSE
AABR07026114.1	33.9815	12.2299	1.47434	1.47082	3.25491	0.0011343	0.0608617	0.0554263	FALSE
AABR07068417.1	52.9552	24.5457	1.1093	1.10578	3.25427	0.00113684	0.0608969	0.0554583	FALSE
Pstpip2	139.01	198.165	-0.511512	-0.515031	-3.25215	0.00114535	0.0612518	0.0557815	FALSE
Spryd3	162.291	225.719	-0.475946	-0.479464	-3.25119	0.00114925	0.0613588	0.055879	FALSE
AABR07045322.1	37.2185	14.2502	1.38504	1.38152	3.24949	0.00115613	0.0616249	0.0561213	FALSE
Tube1	213.511	151.2	0.497853	0.494335	3.24775	0.0011632	0.0618999	0.0563717	FALSE
Amfr	124.578	180.771	-0.537115	-0.540634	-3.24611	0.00116992	0.0621555	0.0566045	FALSE
AABR07035465.1	22.7773	50.0208	-1.13493	-1.13845	-3.24183	0.00118765	0.0629943	0.0573685	FALSE
Il17re	225.848	299.339	-0.40643	-0.409948	-3.24001	0.00119524	0.0632931	0.0576406	FALSE
Abhd11	106.072	158.23	-0.576978	-0.580497	-3.23846	0.00120177	0.0635351	0.0578609	FALSE
AABR07065631.2	40.4018	74.7243	-0.887158	-0.890676	-3.23593	0.00121248	0.0639967	0.0581627	FALSE
Txnl4b	48.6657	85.7805	-0.817742	-0.821261	-3.23555	0.0012141	0.063978	0.0581627	FALSE
Rhox3.1	30.6814	61.3097	-0.998753	-1.00227	-3.23519	0.00121564	0.0639552	0.0581627	FALSE
Fnip2	407.58	319.571	0.350949	0.34743	3.23512	0.00121592	0.0638664	0.0581627	FALSE
Zfp819	178.711	122.415	0.54585	0.542331	3.2328	0.00122584	0.0642835	0.0585425	FALSE
Plod3	225.731	298.918	-0.405144	-0.408663	-3.2283	0.00124528	0.0651973	0.0592369	FALSE
AABR07051563.1	24.9174	7.11252	1.80872	1.8052	3.22827	0.00124543	0.0651	0.0592369	FALSE
AABR07038837.1	8.10194	26.6047	-1.71534	-1.71886	-3.22804	0.00124641	0.065046	0.0592369	FALSE
Olr223	78.331	42.925	0.867767	0.864248	3.22562	0.00125702	0.0654942	0.0596451	FALSE
RF00100.265	49.565	22.4507	1.14256	1.13904	3.22444	0.00126221	0.0656593	0.0597954	FALSE
Tceal3	68.5026	35.7486	0.938273	0.934754	3.22294	0.00126884	0.0658981	0.0600129	FALSE
Trpt1	395.765	309.451	0.354933	0.351414	3.22221	0.00127205	0.0659591	0.0600685	FALSE
LOC683469	43.3784	78.5486	-0.856609	-0.860128	-3.22092	0.00127781	0.0661524	0.0601528	FALSE
Rps9l1	281.294	209.476	0.425293	0.421775	3.2209	0.00127791	0.0660517	0.0601528	FALSE
Hs3st5	140.269	199.023	-0.504737	-0.508256	-3.22009	0.00128151	0.0661327	0.0601615	FALSE
Foxc1	125.881	181.837	-0.530577	-0.534096	-3.21994	0.00128217	0.0660613	0.0601615	FALSE
AABR07038657.1	54.3219	92.9735	-0.775285	-0.778804	-3.21792	0.00129123	0.0664223	0.0604086	FALSE
Myt1	487.053	591.324	-0.279868	-0.283387	-3.21786	0.00129153	0.0663326	0.0604086	FALSE
Ttc4	659.434	546.405	0.271257	0.267738	3.2153	0.00130308	0.0668201	0.0608525	FALSE
Jun	102.34	153.237	-0.582396	-0.585915	-3.21369	0.00131043	0.0670904	0.0610988	FALSE
Tcl1a	285.691	213.481	0.42035	0.416831	3.21068	0.00132423	0.0676901	0.0616325	FALSE
AABR07006084.1	62.1902	103.042	-0.728472	-0.73199	-3.20999	0.00132739	0.0677451	0.0616325	FALSE
Lim2	103.698	62.3589	0.733722	0.730203	3.20941	0.00133006	0.0677745	0.0616325	FALSE
RF00560.46	16.7435	3.06369	2.45026	2.44674	3.20938	0.00133023	0.0676766	0.0616325	FALSE
Ccl21	55.383	26.5657	1.05988	1.05636	3.20662	0.00134303	0.0682208	0.0621282	FALSE
Ptprj	462.379	563.728	-0.285923	-0.289442	-3.20563	0.00134769	0.0683505	0.0621863	FALSE
Cyp4f17	107.502	65.3642	0.71779	0.714271	3.20529	0.00134929	0.0683245	0.0621863	FALSE
AABR07070532.1	17.5798	41.8675	-1.25192	-1.25543	-3.205	0.00135061	0.0682847	0.0621863	FALSE
AABR07055846.2	154.414	215.432	-0.480431	-0.48395	-3.20346	0.00135789	0.0685459	0.0622776	FALSE
Opn1mw	39.053	72.4962	-0.892473	-0.895991	-3.20339	0.00135822	0.068456	0.0622776	FALSE
Atg10	284.765	365.555	-0.360315	-0.363834	-3.20324	0.00135892	0.0683848	0.0622776	FALSE
RF00026.509	14.3245	2.03416	2.81598	2.81246	3.20268	0.00136154	0.0684104	0.0623009	FALSE
Eif4a3	130.585	83.6852	0.641939	0.63842	3.19932	0.00137753	0.0691069	0.0629351	FALSE
AC111678.1	35.1684	13.265	1.40665	1.40314	3.19614	0.00139277	0.0697635	0.0635331	FALSE
Popdc3	70.8586	37.7024	0.910286	0.906768	3.19521	0.00139728	0.0698813	0.0636404	FALSE
Kcnj13	66.4883	108.28	-0.703601	-0.70712	-3.1925	0.00141045	0.0704312	0.0641411	FALSE
LOC102546678	49.8438	86.7465	-0.799393	-0.802912	-3.19115	0.00141707	0.0706529	0.0642868	FALSE
Id1	53.6475	25.4782	1.07425	1.07073	3.19096	0.00141801	0.0705912	0.0642868	FALSE
AABR07014897.2	42.1553	76.5171	-0.860069	-0.863588	-3.18987	0.00142339	0.0707502	0.0644317	FALSE
Fam163b	95.9917	145.009	-0.595161	-0.598679	-3.18726	0.00143627	0.071281	0.0649151	FALSE
Lrp10	147.967	207.464	-0.487588	-0.491107	-3.18619	0.00144161	0.0714368	0.0650569	FALSE
Chrna7	425.817	337.032	0.337348	0.33383	3.18476	0.00144873	0.0716799	0.0652784	FALSE
Relch	363.303	281.854	0.366225	0.362707	3.1802	0.00147172	0.0727068	0.0662135	FALSE
Cul3	462.848	370.247	0.322052	0.318533	3.17663	0.00148995	0.073495	0.0669313	FALSE
RGD1561662	244.363	178.674	0.451697	0.448179	3.17538	0.0014964	0.073701	0.067119	FALSE
LOC499235	145.314	204.061	-0.489825	-0.493344	-3.17311	0.00150814	0.0741667	0.067543	FALSE
AABR07062033.1	141.088	199.04	-0.496467	-0.499986	-3.17237	0.00151201	0.0742444	0.0676138	FALSE
Gosr1	445.968	355.33	0.327782	0.324264	3.17111	0.00151856	0.074453	0.0678038	FALSE
AABR07017818.1	31.158	61.2432	-0.974947	-0.978465	-3.16968	0.00152608	0.0747086	0.0680366	FALSE
Doc2g	78.8796	123.541	-0.647266	-0.650785	-3.16918	0.0015287	0.074724	0.0680505	FALSE
AABR07072559.1	284.666	213.52	0.414903	0.411384	3.16602	0.00154542	0.0754275	0.0686912	FALSE
Olr769	19.8818	44.9481	-1.17681	-1.18033	-3.16306	0.00156118	0.0760821	0.0692874	FALSE
RF00026.327	4.0015	18.3711	-2.19882	-2.20234	-3.16071	0.00157383	0.0765834	0.0697439	FALSE
Clpp	16.5007	39.7892	-1.26985	-1.27337	-3.15924	0.00158179	0.0768558	0.069992	FALSE
LOC498933	232.313	168.757	0.461124	0.457605	3.15606	0.00159917	0.0775838	0.070655	FALSE
Hdac2	113.266	70.4925	0.684167	0.680648	3.15354	0.00161306	0.0781404	0.0710928	FALSE
Fibcd1	231.846	168.408	0.461203	0.457684	3.15338	0.0016139	0.0780646	0.0710928	FALSE
AABR07031521.1	191.92	134.694	0.510817	0.507299	3.15282	0.001617	0.0780979	0.0711232	FALSE
LOC100910814	60.5265	30.6122	0.98346	0.979942	3.15118	0.00162613	0.0784223	0.0714186	FALSE
Srfbp1	120.936	174.547	-0.529374	-0.532892	-3.14829	0.00164231	0.0790845	0.0720217	FALSE
Cnp	111.962	163.721	-0.54823	-0.551749	-3.14667	0.00165139	0.0794041	0.0723127	FALSE
Olr1165	50.2755	23.48	1.09843	1.09491	3.1456	0.00165749	0.0795792	0.0724722	FALSE
Hcfc1	747.252	629.014	0.248502	0.244983	3.14421	0.00166536	0.0798386	0.0727084	FALSE
Eral1	162.57	223.749	-0.460819	-0.464337	-3.14307	0.00167188	0.0800328	0.0727769	FALSE
Tprkb	104.048	63.3826	0.715096	0.711577	3.14295	0.00167252	0.0799455	0.0727769	FALSE
Hccs	151.096	101.055	0.580319	0.5768	3.14264	0.00167432	0.0799139	0.0727769	FALSE
Actrt2	77.2791	42.9388	0.847795	0.844276	3.1407	0.00168546	0.0803272	0.0731534	FALSE
AABR07049682.1	199.654	266.754	-0.418009	-0.421527	-3.13866	0.00169722	0.0807686	0.0735035	FALSE
Cpsf7	311.858	394.294	-0.338381	-0.3419	-3.13813	0.00170031	0.0807969	0.0735035	FALSE
Fa2h	105.173	155.348	-0.562747	-0.566266	-3.1379	0.0017016	0.0807402	0.0735035	FALSE
AABR07012752.1	3.10228	16.3287	-2.39601	-2.39953	-3.13758	0.00170349	0.0807117	0.0735035	FALSE
Mapt	846.933	720.893	0.232462	0.228943	3.13694	0.00170722	0.0807704	0.073557	FALSE
AABR07068066.3	27.9208	9.21315	1.59957	1.59605	3.13287	0.00173103	0.0817774	0.074474	FALSE
Hspbap1	162.768	223.727	-0.458926	-0.462444	-3.13113	0.00174137	0.0821461	0.0748098	FALSE
AABR07053480.1	50.1766	23.5215	1.09303	1.08951	3.12994	0.00174841	0.082358	0.0750028	FALSE
Tmem173	209.806	150.146	0.482691	0.479173	3.12892	0.00175452	0.0825262	0.075156	FALSE
AABR07062181.1	26.1223	8.20029	1.67154	1.66802	3.12768	0.0017619	0.0827532	0.0752607	FALSE
Mrm1	118.733	171.52	-0.530652	-0.534171	-3.12766	0.00176207	0.0826411	0.0752607	FALSE
AABR07003186.1	52.0737	88.7556	-0.769282	-0.772801	-3.12309	0.0017896	0.0838113	0.0763263	FALSE
Git1	188.234	253.176	-0.427619	-0.431137	-3.12224	0.00179479	0.083933	0.0764372	FALSE
AABR07002779.1	48.5759	22.4892	1.11101	1.10749	3.12069	0.00180426	0.0842543	0.0767297	FALSE
RF00322.1	7.36457	24.4846	-1.7332	-1.73672	-3.11926	0.00181307	0.0845441	0.0769936	FALSE
Zbtb48	115.505	167.449	-0.535765	-0.539284	-3.11713	0.00182621	0.0850342	0.0773781	FALSE
Efna4	111.36	69.4243	0.681713	0.678195	3.11694	0.00182737	0.0849662	0.0773781	FALSE
AABR07058291.1	20.9068	46.0162	-1.13817	-1.14169	-3.11644	0.00183051	0.0849901	0.0773999	FALSE
AC242583.1	43.9269	19.3839	1.18024	1.17672	3.11551	0.00183626	0.0851351	0.0775319	FALSE
RF00100.5	11.2402	1.02953	3.44862	3.4451	3.11434	0.00184357	0.0853522	0.0777296	FALSE
AABR07069008.3	188.584	253.387	-0.426134	-0.429653	-3.11359	0.00184828	0.0854478	0.0777739	FALSE
AABR07044308.4	6.3035	22.5141	-1.8366	-1.84012	-3.11291	0.00185251	0.0855215	0.0777739	FALSE
AABR07026612.1	6.2586	22.4312	-1.84159	-1.84511	-3.11291	0.00185253	0.0854009	0.0777739	FALSE
AABR07025762.1	10.377	29.5961	-1.51201	-1.51553	-3.10959	0.00187347	0.0862437	0.0785415	FALSE
AABR07068750.1	25.9245	8.16976	1.66595	1.66243	3.10838	0.00188114	0.0864737	0.0787121	FALSE
Zgpat	67.3246	108.092	-0.683059	-0.686577	-3.10811	0.00188288	0.0864311	0.0787121	FALSE
RF00066.64	1.06107	11.2501	-3.40635	-3.40987	-3.10652	0.00189306	0.0867755	0.0790258	FALSE
Hdgfl2	539.19	440.869	0.290446	0.286927	3.10541	0.00190018	0.086979	0.0791287	FALSE
AABR07027811.4	342.702	265.489	0.368304	0.364785	3.1053	0.00190089	0.0868886	0.0791287	FALSE
AABR07001926.3	46.9122	81.7509	-0.801271	-0.804789	-3.10413	0.00190837	0.0871077	0.0791297	FALSE
Tceal6	68.5026	36.7781	0.897311	0.893793	3.10366	0.00191144	0.087125	0.0791297	FALSE
Krt35	69.8962	111.27	-0.670778	-0.674297	-3.10366	0.00191145	0.0870034	0.0791297	FALSE
Mapkap1	121.655	174.572	-0.521018	-0.524537	-3.10363	0.00191164	0.0868896	0.0791297	FALSE
Dmrtb1	91.5047	54.1058	0.758062	0.754543	3.1022	0.00192088	0.0871878	0.0793158	FALSE
Snw1	173.631	235.779	-0.441413	-0.444932	-3.10203	0.00192195	0.0871143	0.0793158	FALSE
RF00001.81	3.20122	16.3231	-2.35022	-2.35374	-3.10169	0.00192419	0.087094	0.0793158	FALSE
Pdcd11	557.723	457.774	0.284914	0.281396	3.10041	0.00193252	0.087349	0.079525	FALSE
LOC100365450	108.518	67.3817	0.687506	0.683987	3.10008	0.00193466	0.0873237	0.079525	FALSE
RF00100.258	35.4561	66.3549	-0.90417	-0.907689	-3.09842	0.00194553	0.0876921	0.0798605	FALSE
Slc45a2	231.855	169.449	0.452368	0.44885	3.09731	0.00195284	0.0878996	0.0799213	FALSE
AABR07027811.5	342.558	265.55	0.367366	0.363847	3.09717	0.0019538	0.0878208	0.0799213	FALSE
Rpl9	99.3187	60.2105	0.722051	0.718532	3.09696	0.00195513	0.0877588	0.0799213	FALSE
Sfi1	456.507	553.576	-0.278144	-0.281662	-3.09542	0.00196534	0.0880951	0.080077	FALSE
2022-03-02	61.9472	101.082	-0.706418	-0.709937	-3.09534	0.00196588	0.0879975	0.080077	FALSE
Bax	95.3712	57.1667	0.738379	0.73486	3.09499	0.0019682	0.0879801	0.080077	FALSE
Ralgds	212.854	280.913	-0.400257	-0.403775	-3.09475	0.00196979	0.0879299	0.080077	FALSE
Ccdc36	190.85	134.786	0.501776	0.498257	3.09283	0.00198259	0.0883793	0.0804863	FALSE
Arhgdia	109.147	159.312	-0.545577	-0.549096	-3.09051	0.00199814	0.0889503	0.0810063	FALSE
AABR07004364.1	217.801	157.705	0.465783	0.462264	3.08451	0.00203887	0.090639	0.0825442	FALSE
LOC688932	194.258	137.8	0.495404	0.491885	3.08382	0.0020436	0.0907249	0.0826224	FALSE
Mrgprg	69.6086	37.7691	0.882059	0.87854	3.08336	0.00204676	0.0907407	0.0826369	FALSE
Slc35c2	171.086	118.427	0.530725	0.527206	3.08293	0.00204971	0.0907474	0.0826429	FALSE
AABR07044914.1	87.476	132.79	-0.602191	-0.60571	-3.08208	0.00205557	0.0908824	0.0827659	FALSE
Hspa1b	123.687	79.6836	0.634345	0.630826	3.0807	0.00206517	0.0911828	0.0828007	FALSE
Akap8l	147.931	205.268	-0.472585	-0.476103	-3.08045	0.00206685	0.0911328	0.0828007	FALSE
Kcnk9	146.249	97.9741	0.577956	0.574437	3.08042	0.00206707	0.0910187	0.0828007	FALSE
Igsf1	219.293	287.945	-0.392935	-0.396453	-3.08034	0.00206765	0.0909206	0.0828007	FALSE
Zfp518a	179.359	241.946	-0.431836	-0.435355	-3.07981	0.00207133	0.0909587	0.0828354	FALSE
Fibcd1l1	101.63	62.2145	0.708	0.704482	3.07902	0.00207684	0.0910775	0.0829435	FALSE
Fsd1l	184.421	129.629	0.50861	0.505092	3.07834	0.00208158	0.0911618	0.0829671	FALSE
Dnajc6	389.254	307.269	0.341211	0.337693	3.07813	0.00208305	0.0911033	0.0829671	FALSE
RF00277	40.42	72.7921	-0.848715	-0.852233	-3.07639	0.00209522	0.0915118	0.0833068	FALSE
Olr125	90.7043	136.654	-0.591284	-0.594803	-3.07611	0.00209723	0.0914763	0.0833068	FALSE
Ddr1	464.537	374.542	0.310666	0.307148	3.07474	0.00210687	0.0917737	0.083572	FALSE
Car11	161.095	110.273	0.54683	0.543312	3.07436	0.00210956	0.0917675	0.083572	FALSE
Trmt61a	180.59	126.508	0.513493	0.509975	3.07305	0.00211884	0.0920474	0.0838268	FALSE
Sspo	1585.63	1413.88	0.165401	0.161883	3.07069	0.00213567	0.0926544	0.0843432	FALSE
Pex11b	51.0398	86.7076	-0.764536	-0.768054	-3.07042	0.00213761	0.0926144	0.0843432	FALSE
AC135310.1	23.8203	7.14586	1.73701	1.7335	3.06891	0.00214839	0.0929571	0.0846553	FALSE
Ilk	102.781	151.208	-0.556963	-0.560481	-3.06725	0.00216037	0.0933508	0.0849404	FALSE
Mrpl30	124.776	80.732	0.628125	0.624606	3.06701	0.00216209	0.093301	0.0849404	FALSE
Trim9	220.56	160.372	0.459755	0.456236	3.06671	0.00216425	0.0932702	0.0849404	FALSE
Grm7	573.989	680.971	-0.24657	-0.250089	-3.06509	0.00217607	0.0936546	0.0852906	FALSE
Ralgapa1	1145.99	1001.54	0.194385	0.190866	3.06233	0.00219619	0.0943955	0.0859652	FALSE
AABR07051957.2	45.7253	79.6394	-0.80049	-0.804009	-3.06123	0.00220433	0.0946197	0.0861694	FALSE
AABR07016976.1	22.7052	48.0919	-1.08277	-1.08629	-3.0606	0.00220897	0.0946934	0.0862332	FALSE
AC130391.3	9.4418	0	4.23906	4.23554	3.06003	0.00221312	0.0947462	0.0862332	FALSE
LOC100909441	66.4614	106.291	-0.67743	-0.680949	-3.05982	0.00221472	0.0946897	0.0862332	FALSE
RF00100.422	21.905	6.14405	1.834	1.83048	3.0558	0.0022446	0.0958407	0.0872814	FALSE
Igfbp3	143.12	199.048	-0.475896	-0.479415	-3.05278	0.00226735	0.0966847	0.08805	FALSE
Pde6h	22.7233	48.0202	-1.07947	-1.08299	-3.05078	0.00228249	0.0972022	0.0884332	FALSE
AABR07030443.1	81.5145	46.9903	0.794694	0.791176	3.05068	0.00228321	0.0971054	0.0884332	FALSE
Cir1	357.359	279.775	0.353104	0.349586	3.0469	0.00231218	0.0982084	0.0894377	FALSE
Olr1122	27.2374	9.20211	1.56556	1.56204	3.04625	0.00231712	0.0982897	0.0895117	FALSE
Olr1463	155.691	106.25	0.551231	0.547712	3.04451	0.00233061	0.0987325	0.0899149	FALSE
RF00560.656	13.4433	2.04802	2.71459	2.71107	3.04377	0.00233635	0.0988466	0.090015	FALSE
AABR07046804.1	23.6045	7.12919	1.72725	1.72373	3.04291	0.00234301	0.0989992	0.090015	FALSE
AABR07006076.1	34.4402	64.329	-0.901377	-0.904896	-3.04284	0.00234355	0.0988928	0.090015	FALSE
AABR07017902.3	104.085	152.332	-0.549463	-0.552982	-3.04139	0.00235489	0.0992421	0.090015	FALSE
RF00560.65	27.1474	9.17158	1.56557	1.56205	3.04124	0.00235608	0.0991634	0.090015	FALSE
Slc35e4	153.191	104.237	0.555461	0.551942	3.04106	0.0023575	0.0990944	0.090015	FALSE
Rhot1	500.083	407.454	0.295529	0.292011	3.04096	0.00235823	0.0989969	0.090015	FALSE
Krt16	103.132	151.17	-0.551682	-0.555201	-3.04075	0.00235992	0.0989394	0.090015	FALSE
AABR07061462.2	227.017	166.355	0.448532	0.445014	3.04065	0.00236065	0.0988424	0.090015	FALSE
Fbxo41	260.972	334.326	-0.357362	-0.360881	-3.04004	0.00236544	0.0989152	0.0900813	FALSE
Necab3	477.801	575.075	-0.267339	-0.270858	-3.03962	0.00236873	0.0989251	0.0900903	FALSE
AC128859.5	66.3353	35.754	0.891673	0.888154	3.03787	0.0023826	0.0993761	0.0904174	FALSE
Khdc1	8.2818	25.4977	-1.62235	-1.62587	-3.03776	0.00238346	0.0992843	0.0904174	FALSE
AABR07002938.1	30.0069	58.1715	-0.955019	-0.958537	-3.03672	0.00239168	0.0994989	0.0906129	FALSE
Rab24	632.277	527.651	0.260973	0.257454	3.03285	0.00242252	0.100653	0.0916636	FALSE
Slc24a2	499.543	598.518	-0.260784	-0.264302	-3.02936	0.00245076	0.101696	0.0925317	FALSE
Gsdma	529.118	434.023	0.285818	0.2823	3.02908	0.00245304	0.10166	0.0925317	FALSE
AABR07059003.1	15.6195	3.05265	2.35521	2.3517	3.02885	0.00245487	0.101606	0.0925317	FALSE
Maip1	67.5313	36.7394	0.878231	0.874712	3.02578	0.00247992	0.102512	0.0933567	FALSE
Mir196a	44.6282	20.4438	1.12629	1.12278	3.02446	0.00249078	0.10283	0.0936462	FALSE
AABR07021401.2	56.2551	28.5696	0.977503	0.973984	3.0226	0.00250612	0.103331	0.0941027	FALSE
Matr3	363.294	448.315	-0.303375	-0.306893	-3.02188	0.00251208	0.103445	0.0941552	FALSE
AABR07059381.2	2.05922	13.301	-2.69136	-2.69488	-3.02166	0.00251389	0.103389	0.0941552	FALSE
LOC102556347	111.018	70.3152	0.658888	0.655369	3.01934	0.00253329	0.104054	0.0947614	FALSE
RF00560.232	8.39874	25.5418	-1.60462	-1.60814	-3.01648	0.00255726	0.104906	0.0955328	FALSE
Panx3	95.6681	58.2516	0.715739	0.712221	3.01611	0.00256038	0.104901	0.0955328	FALSE
Epb41l1	230.056	169.443	0.441184	0.437666	3.01424	0.00257628	0.105419	0.0959183	FALSE
Rpl4	78.367	44.9617	0.801549	0.798031	3.01354	0.00258217	0.105527	0.0959183	FALSE
AABR07048469.1	0	9.17439	-4.19761	-4.20113	-3.01345	0.00258297	0.105427	0.0959183	FALSE
Gdf3	189.286	134.783	0.489927	0.486408	3.01306	0.00258631	0.10543	0.0959183	FALSE
Prokr2	53.3418	26.5714	1.00539	1.00187	3.01298	0.00258697	0.105325	0.0959183	FALSE
Calm1	70.1393	38.7986	0.854217	0.850698	3.0115	0.0025996	0.105706	0.0962657	FALSE
Ros1	763.267	648.588	0.234885	0.231366	3.00819	0.0026281	0.106731	0.0971991	FALSE
Tmem132e	437.704	352.352	0.31294	0.309421	3.00551	0.00265135	0.107541	0.0979365	FALSE
Emg1	299.431	376.648	-0.330994	-0.334513	-3.00467	0.00265865	0.107702	0.0980834	FALSE
AABR07059875.4	15.5205	3.07754	2.33433	2.33081	3.00328	0.0026709	0.108063	0.0984121	FALSE
Tmem69	141.519	196.139	-0.470883	-0.474402	-3.00131	0.00268825	0.108629	0.098928	FALSE
Pou3f1	195.041	139.858	0.479811	0.476292	3.00017	0.00269831	0.1089	0.0991747	FALSE
Igsf3	392.995	480.448	-0.289868	-0.293387	-2.99764	0.00272075	0.109669	0.0998749	FALSE
LOC108348108	113.427	72.5295	0.645129	0.641611	2.99498	0.00274458	0.110493	0.100625	FALSE
Phykpl	1036.49	1174.54	-0.180377	-0.183896	-2.99429	0.00275082	0.110606	0.10067	FALSE
Klhl18	65.553	104.187	-0.668449	-0.671968	-2.99409	0.00275264	0.110542	0.10067	FALSE
Agbl1	344.509	269.685	0.353267	0.349748	2.99292	0.00276323	0.11083	0.100932	FALSE
RF00560.178	2.12214	13.2622	-2.64373	-2.64725	-2.9885	0.00280354	0.112308	0.102278	FALSE
Zfp524	96.4686	59.2201	0.703972	0.700454	2.98475	0.00283813	0.113553	0.103412	FALSE
Cers2	212.387	277.716	-0.386915	-0.390433	-2.9823	0.00286092	0.114324	0.104114	FALSE
Krt39	130.909	86.8154	0.592537	0.589018	2.98082	0.0028748	0.114737	0.10449	FALSE
Ank1	275.458	349.082	-0.341735	-0.345254	-2.97995	0.00288291	0.114919	0.104656	FALSE
AABR07073392.1	66.9829	36.7365	0.866576	0.863058	2.97933	0.00288881	0.115013	0.104741	FALSE
Tpx2	132.356	184.899	-0.48231	-0.485829	-2.97832	0.00289836	0.115251	0.104959	FALSE
Cfap52	125.45	176.704	-0.494221	-0.49774	-2.9768	0.00291276	0.115682	0.105351	FALSE
C9	763.222	649.706	0.232315	0.228797	2.97602	0.00292017	0.115835	0.10549	FALSE
Iqce	316.103	245.036	0.367402	0.363883	2.97543	0.00292575	0.115914	0.105562	FALSE
AABR07049048.1	96.3875	59.2675	0.701604	0.698085	2.97462	0.0029335	0.116079	0.105702	FALSE
Olr205	51.4712	25.5334	1.01138	1.00786	2.97428	0.00293679	0.116068	0.105702	FALSE
Ccl3	118.454	168.311	-0.5068	-0.510319	-2.97218	0.00295697	0.116723	0.106298	FALSE
Hspb8	98.1676	143.963	-0.55238	-0.555899	-2.97075	0.0029707	0.117122	0.106662	FALSE
Cyp2u1	170.114	119.365	0.511129	0.50761	2.96997	0.00297831	0.117279	0.106788	FALSE
Sema6b	238.752	307.39	-0.36456	-0.368078	-2.96943	0.00298355	0.117343	0.106788	FALSE
LOC498122	73.1246	113.276	-0.631418	-0.634936	-2.9689	0.00298866	0.117402	0.106788	FALSE
Iars	387.339	308.278	0.329363	0.325844	2.9689	0.00298868	0.11726	0.106788	FALSE
AABR07037698.1	217.216	159.284	0.447522	0.444003	2.96805	0.00299692	0.117442	0.106953	FALSE
Mrpl15	114.228	73.5255	0.635599	0.63208	2.96579	0.0030191	0.118168	0.107615	FALSE
Nnt	1215.75	1363.09	-0.165027	-0.168545	-2.96436	0.00303312	0.118573	0.107984	FALSE
Dnajc5	101.036	147.292	-0.543804	-0.547323	-2.96295	0.00304709	0.118976	0.10826	FALSE
Slc6a6	148.389	203.421	-0.455083	-0.458602	-2.96281	0.00304844	0.118885	0.10826	FALSE
Samd1	201.776	146.213	0.464686	0.461167	2.96238	0.00305271	0.118909	0.10826	FALSE
Kcnh3	233.401	301.143	-0.367637	-0.371156	-2.96209	0.00305554	0.118876	0.10826	FALSE
LOC100909862.1	62.7565	33.7753	0.893797	0.890278	2.96076	0.00306883	0.11925	0.1086	FALSE
AABR07053542.1	92.4219	136.826	-0.566034	-0.569553	-2.9603	0.0030734	0.119285	0.108632	FALSE
Lce1m	108.59	156.308	-0.525505	-0.529024	-2.95961	0.00308026	0.119408	0.108744	FALSE
RF00045.9	30.6902	58.2683	-0.924931	-0.92845	-2.95923	0.00308404	0.119412	0.108747	FALSE
Tpmt	124.227	81.6872	0.6048	0.601281	2.95792	0.00309726	0.11978	0.109083	FALSE
AABR07013764.1	23.065	7.16795	1.68607	1.68255	2.95711	0.00310541	0.119953	0.10924	FALSE
AABR07070774.1	6.32151	21.4597	-1.76329	-1.76681	-2.95536	0.00312301	0.120489	0.109728	FALSE
Lima1	202.414	265.675	-0.392349	-0.395867	-2.95474	0.00312932	0.120589	0.109819	FALSE
Olr826	314.637	244.245	0.365359	0.36184	2.9529	0.00314799	0.121164	0.110279	FALSE
RF00560.446	3.1383	15.2961	-2.28511	-2.28863	-2.95261	0.00315102	0.121137	0.110279	FALSE
Agmo	95.1464	139.997	-0.557173	-0.560692	-2.95235	0.00315362	0.121093	0.110279	FALSE
LOC100911147	90.7313	55.094	0.719705	0.716186	2.95159	0.00316147	0.121251	0.110422	FALSE
Frzb	227.718	294.408	-0.370565	-0.374084	-2.95039	0.00317378	0.121579	0.110651	FALSE
RF00001.58	0	10.2096	-3.38078	-3.3843	-2.95022	0.00317552	0.121502	0.110651	FALSE
Npc1l1	440.645	356.478	0.305804	0.302286	2.94969	0.00318088	0.121564	0.110692	FALSE
rno-mir-3542-1	0	10.2041	-3.38002	-3.38354	-2.94916	0.00318641	0.121632	0.110692	FALSE
Cdhr2	292.714	367.595	-0.328627	-0.332146	-2.94855	0.00319271	0.121729	0.110692	FALSE
Ilvbl	148.488	203.244	-0.452861	-0.45638	-2.94831	0.00319521	0.121681	0.110692	FALSE
Rab11fip5	317.748	247.095	0.362816	0.359298	2.94792	0.0031992	0.12169	0.110692	FALSE
Mir22	22.9391	7.13482	1.68486	1.68134	2.94753	0.00320327	0.121702	0.110692	FALSE
Elovl4	262.815	199.026	0.401088	0.397569	2.94696	0.00320914	0.121782	0.110692	FALSE
RF00026.360	0	10.1929	-3.37842	-3.38194	-2.94696	0.00320918	0.121641	0.110692	FALSE
Ffar2	32.9293	61.1878	-0.893871	-0.89739	-2.94684	0.00321044	0.121547	0.110692	FALSE
Atcay	220.309	285.878	-0.375871	-0.37939	-2.94585	0.00322065	0.121791	0.110914	FALSE
Upk3bl1	35.3213	64.3788	-0.866048	-0.869567	-2.94314	0.00324904	0.122721	0.111754	FALSE
Tspan2	131.241	182.897	-0.478811	-0.48233	-2.9426	0.00325466	0.12279	0.111754	FALSE
Vom1r2	29.3416	56.2316	-0.938433	-0.941952	-2.94244	0.00325639	0.122713	0.111754	FALSE
Vwa1	84.3288	126.654	-0.586799	-0.590318	-2.94138	0.00326758	0.122992	0.111851	FALSE
Arhgap19	370.155	453.489	-0.292938	-0.296457	-2.94123	0.00326911	0.122906	0.111851	FALSE
AY172581.7	273.148	208.143	0.392107	0.388588	2.94104	0.0032711	0.122839	0.111851	FALSE
AABR07048427.1	24.8634	49.971	-1.00707	-1.01059	-2.94073	0.00327437	0.122819	0.111851	FALSE
Mir3571	10.323	1.02953	3.32581	3.32229	2.94008	0.00328125	0.122935	0.111956	FALSE
Sec23ip	579.089	681.871	-0.235715	-0.239233	-2.93951	0.00328736	0.123022	0.112035	FALSE
Setd1a	575.617	478.962	0.265199	0.261681	2.93911	0.00329153	0.123036	0.112048	FALSE
RF00002.6	21.0778	6.14123	1.77912	1.7756	2.93547	0.00333043	0.124346	0.113127	FALSE
AABR07051251.1	77.4229	44.992	0.783091	0.779572	2.93543	0.0033309	0.124221	0.113127	FALSE
Tsc22d1	362.574	287.079	0.336829	0.33331	2.93444	0.00334155	0.124475	0.113358	FALSE
AABR07068086.1	12.4992	31.6028	-1.33822	-1.34174	-2.93177	0.00337035	0.125403	0.114035	FALSE
Ephb2	223.223	288.845	-0.371812	-0.37533	-2.93148	0.00337351	0.125377	0.114035	FALSE
Olr1646	70.2741	109.172	-0.635535	-0.639054	-2.93143	0.00337409	0.125255	0.114035	FALSE
RF00272.4	3.20122	15.302	-2.25703	-2.26054	-2.93116	0.00337697	0.125218	0.114035	FALSE
Lrba	733.117	623.595	0.233434	0.229916	2.93042	0.00338499	0.125372	0.114176	FALSE
Parp2	209.132	153.087	0.450059	0.44654	2.92765	0.00341535	0.126352	0.114982	FALSE
Csnk1g2	86.1722	128.675	-0.578439	-0.581958	-2.927	0.00342251	0.126473	0.114982	FALSE
Il36rn	319.007	396.342	-0.313158	-0.316677	-2.92692	0.00342334	0.12636	0.114982	FALSE
Prdm10	663.256	559.493	0.245446	0.241927	2.9268	0.00342468	0.126265	0.114982	FALSE
Igf2bp1	303.047	234.63	0.369153	0.365634	2.92647	0.00342837	0.126257	0.114982	FALSE
Gas2l2	187.622	134.816	0.476839	0.473321	2.9257	0.00343679	0.126424	0.115048	FALSE
AABR07060473.1	37.6145	16.348	1.20218	1.19866	2.92558	0.00343815	0.126331	0.115048	FALSE
Nppc	113.616	73.5315	0.627736	0.624217	2.92502	0.00344431	0.126413	0.115124	FALSE
Trim33	254.066	191.908	0.404787	0.401268	2.92257	0.00347151	0.127268	0.1158	FALSE
RF00003.210	39.1879	17.4163	1.16997	1.16646	2.92218	0.0034759	0.127285	0.1158	FALSE
Dctn6	46.3366	78.6707	-0.763675	-0.767193	-2.92181	0.00347999	0.127291	0.1158	FALSE
RGD1359449	166.814	117.344	0.507493	0.503974	2.92179	0.00348022	0.127156	0.1158	FALSE
Nek7	79.8507	46.9877	0.765022	0.761504	2.92113	0.00348762	0.127282	0.115915	FALSE
AABR07048992.1	199.42	144.94	0.460352	0.456833	2.91955	0.0035054	0.127787	0.116375	FALSE
Dnah17	725.571	839.044	-0.209629	-0.213148	-2.9184	0.0035183	0.128113	0.116672	FALSE
Rptn	139.172	191.687	-0.461877	-0.465396	-2.91526	0.00355393	0.129266	0.117721	FALSE
Mfrp	157.912	213.454	-0.434805	-0.438323	-2.91101	0.00360264	0.13089	0.119201	FALSE
AABR07065156.1	40.1052	70.3709	-0.811191	-0.814709	-2.91048	0.00360878	0.130967	0.119271	FALSE
Olr1748	94.1303	58.2155	0.693256	0.689737	2.90864	0.00363006	0.131592	0.119587	FALSE
Olr1619	99.3099	62.3033	0.672629	0.66911	2.90863	0.00363021	0.13145	0.119587	FALSE
Olr11	47.9195	23.5021	1.02783	1.02431	2.90835	0.00363341	0.131419	0.119587	FALSE
Maf	263.022	333.228	-0.341326	-0.344845	-2.90825	0.00363457	0.131315	0.119587	FALSE
AABR07061390.2	1.06107	10.2067	-3.26593	-3.26945	-2.90699	0.00364929	0.131699	0.119938	FALSE
Myo5b	531.466	628.988	-0.243056	-0.246574	-2.90613	0.00365925	0.131912	0.120131	FALSE
Cd38	211.002	155.091	0.444138	0.440619	2.9047	0.00367605	0.132371	0.120539	FALSE
RF00100.65	34.2963	14.2917	1.26287	1.25936	2.90431	0.00368063	0.132388	0.120539	FALSE
AC097312.1	17.3819	38.8095	-1.15882	-1.16234	-2.90338	0.00369154	0.132634	0.120539	FALSE
Taok2	835.565	956.213	-0.19458	-0.198099	-2.90315	0.00369431	0.132586	0.120539	FALSE
Cldnd1	196.839	143.022	0.460778	0.457259	2.90308	0.00369507	0.132467	0.120539	FALSE
Pptc7	313.333	244.201	0.359628	0.356109	2.90299	0.00369618	0.13236	0.120539	FALSE
Lpin3	199.213	145.087	0.457396	0.453878	2.90064	0.00372403	0.13321	0.121313	FALSE
RF00003.41	26.0955	9.17721	1.50767	1.50415	2.90016	0.00372971	0.133266	0.121365	FALSE
Tsga10	269.577	340.359	-0.336362	-0.339881	-2.89939	0.0037389	0.133448	0.12153	FALSE
Btn1a1	177.443	126.651	0.486493	0.482974	2.8984	0.00375068	0.133721	0.121778	FALSE
AABR07007997.1	1566.62	1405.12	0.156957	0.153438	2.89724	0.0037646	0.13407	0.122025	FALSE
LOC108348190	361.819	442.953	-0.291887	-0.295405	-2.89708	0.00376656	0.133992	0.122025	FALSE
RF00003.142	10.0982	1.02953	3.29405	3.29053	2.89599	0.00377959	0.134308	0.122313	FALSE
AABR07042903.2	46.2651	22.4338	1.04425	1.04073	2.89528	0.00378817	0.134466	0.122364	FALSE
Hnrnpd	63.4398	100.108	-0.658099	-0.661618	-2.89487	0.00379315	0.134495	0.122364	FALSE
AABR07024546.1	12.643	2.05906	2.61829	2.61477	2.89483	0.00379359	0.134364	0.122364	FALSE
Cyp4a8	141.888	97.0089	0.548563	0.545045	2.89359	0.0038086	0.134748	0.122643	FALSE
RF00026.736	10.0442	1.01567	3.30586	3.30234	2.89268	0.00381974	0.134995	0.122643	FALSE
RF00001.110	1.07908	10.1818	-3.23813	-3.24164	-2.89265	0.00382006	0.134859	0.122643	FALSE
AABR07053236.1	31.0231	12.2548	1.34	1.33648	2.89249	0.00382202	0.134781	0.122643	FALSE
AABR07047221.1	15.4756	35.8592	-1.21235	-1.21586	-2.89241	0.00382304	0.134671	0.122643	FALSE
Marveld1	70.0401	108.25	-0.628116	-0.631635	-2.88885	0.00386657	0.136056	0.12386	FALSE
Snx20	28.2265	54.1223	-0.939173	-0.942692	-2.88862	0.00386936	0.136007	0.12386	FALSE
Nf1x	182.065	240.83	-0.403565	-0.407083	-2.88728	0.00388594	0.136441	0.124256	FALSE
AABR07007775.1	56.1653	29.5632	0.925877	0.922358	2.8858	0.00390414	0.136932	0.124616	FALSE
Tnn	462.523	377.935	0.291385	0.287867	2.88509	0.00391299	0.137094	0.124616	FALSE
Wdyhv1	193.944	140.861	0.461367	0.457849	2.88508	0.00391319	0.136953	0.124616	FALSE
LOC103691092	154.018	107.201	0.522781	0.519262	2.885	0.00391409	0.136837	0.124616	FALSE
Ccnb1ip1	74.2397	113.343	-0.610427	-0.613946	-2.88206	0.00395089	0.137975	0.125652	FALSE
Rps4x.1	34.1434	14.3166	1.25391	1.2504	2.88168	0.00395562	0.137991	0.125666	FALSE
Sat1	61.1291	97.0169	-0.666376	-0.669895	-2.88134	0.00395985	0.13799	0.125666	FALSE
LOC100910717	316.436	392.16	-0.309531	-0.31305	-2.8799	0.00397799	0.138473	0.125992	FALSE
Fam53b	324.214	254.33	0.350246	0.346727	2.87985	0.00397864	0.138347	0.125992	FALSE
Pes1	186.759	134.861	0.469709	0.46619	2.87855	0.00399513	0.138772	0.126379	FALSE
AABR07072826.1	16.8693	37.8215	-1.16481	-1.16833	-2.87796	0.00400257	0.138881	0.126478	FALSE
AC130391.4	178.198	127.626	0.481564	0.478045	2.87738	0.00400993	0.138988	0.126575	FALSE
RGD1559962	64.4111	35.7068	0.851109	0.847591	2.87691	0.00401584	0.139044	0.126627	FALSE
RF00406	12.5081	2.04802	2.61056	2.60704	2.87468	0.00404435	0.139882	0.127389	FALSE
Zfp46	527.411	437.072	0.271054	0.267535	2.87336	0.0040613	0.140318	0.127739	FALSE
Ptges3l1	187.973	135.981	0.467121	0.463602	2.87314	0.0040641	0.140266	0.127739	FALSE
AABR07006649.1	17.5437	38.7679	-1.14391	-1.14742	-2.872	0.00407883	0.140624	0.128065	FALSE
RF00560.669	35.4921	15.2907	1.21484	1.21132	2.86557	0.00416254	0.143358	0.130555	FALSE
Cdc6	119.371	167.412	-0.487948	-0.491466	-2.86407	0.0041824	0.143889	0.130979	FALSE
AABR07033283.1	4.98165	18.3988	-1.88492	-1.88844	-2.86387	0.00418494	0.143824	0.130979	FALSE
AABR07058366.1	556.059	463.489	0.262705	0.259186	2.86244	0.00420391	0.144323	0.131433	FALSE
LOC688655	188.665	136.77	0.464074	0.460555	2.86102	0.00422283	0.144818	0.131712	FALSE
RF00598.6	12.4271	2.0452	2.60318	2.59966	2.86091	0.00422424	0.144714	0.131712	FALSE
Zfp52	99.6426	143.866	-0.529896	-0.533414	-2.86076	0.00422621	0.144628	0.131712	FALSE
AABR07027394.1	73.7899	42.933	0.781338	0.777819	2.86015	0.0042344	0.144756	0.131828	FALSE
Lipc	144.775	197.12	-0.445265	-0.448784	-2.85898	0.00425003	0.145137	0.132175	FALSE
Chn1	168.46	224.518	-0.41443	-0.417948	-2.8568	0.0042794	0.145986	0.132948	FALSE
Chsy3	131.727	181.792	-0.464744	-0.468262	-2.85509	0.0043025	0.14662	0.133526	FALSE
Tmprss11e	59.8791	95.041	-0.666498	-0.670017	-2.85231	0.00434031	0.147753	0.134402	FALSE
LOC100912399	520.936	615.642	-0.240983	-0.244502	-2.85199	0.0043446	0.147744	0.134402	FALSE
AABR07037406.1	12.2833	30.6174	-1.31765	-1.32117	-2.85162	0.0043497	0.147762	0.134402	FALSE
Olr143	34.566	62.3252	-0.850461	-0.85398	-2.8516	0.00434999	0.147617	0.134402	FALSE
Olr718	48.7736	24.5069	0.992911	0.989393	2.85134	0.00435352	0.147583	0.134402	FALSE
Fam151a	215.993	160.352	0.429741	0.426222	2.84993	0.00437293	0.148085	0.13486	FALSE
Top1	274.667	344.755	-0.327886	-0.331405	-2.84947	0.00437927	0.148145	0.134874	FALSE
Clcn1	293.209	227.639	0.365177	0.361659	2.84923	0.0043825	0.1481	0.134874	FALSE
Nkiras1	138.849	189.99	-0.452412	-0.45593	-2.84797	0.00439997	0.148536	0.135074	FALSE
LOC685544	52.6224	85.7945	-0.705208	-0.708726	-2.84741	0.00440765	0.14864	0.135074	FALSE
Cst13	55.8144	29.6071	0.914693	0.911175	2.84741	0.00440766	0.148486	0.135074	FALSE
LOC103690164	482.017	573.158	-0.249848	-0.253366	-2.84721	0.00441047	0.148426	0.135074	FALSE
Stxbp2	260.657	199.142	0.388353	0.384834	2.8471	0.0044119	0.14832	0.135074	FALSE
LOC103690005	70.9038	40.8633	0.795056	0.791537	2.84633	0.00442262	0.148527	0.135262	FALSE
Dis3	175.959	232.906	-0.404507	-0.408025	-2.84548	0.00443442	0.148769	0.135483	FALSE
Phldb2	300.078	372.939	-0.3136	-0.317119	-2.84294	0.00447	0.149807	0.136308	FALSE
Tll2	180.446	238	-0.399392	-0.40291	-2.84289	0.00447068	0.149675	0.136308	FALSE
Mme	232.367	174.63	0.412103	0.408584	2.84234	0.00447838	0.149779	0.136402	FALSE
LOC108348322	182.38	131.75	0.469149	0.46563	2.84145	0.00449083	0.15004	0.13664	FALSE
AC139642.2	6.14165	20.3665	-1.7295	-1.73302	-2.84063	0.00450247	0.150274	0.136766	FALSE
Prss12	191.876	139.847	0.456321	0.452802	2.8405	0.00450423	0.150178	0.136766	FALSE
RF00100.286	97.0708	61.3015	0.663116	0.659597	2.83944	0.00451927	0.150525	0.136974	FALSE
RF00100.339	4.0015	16.3729	-2.03269	-2.03621	-2.83936	0.00452036	0.150406	0.136974	FALSE
Rabggta	353.879	432.439	-0.289239	-0.292758	-2.83814	0.0045378	0.150832	0.137361	FALSE
RF00432.9	6.20457	20.4553	-1.72107	-1.72459	-2.83711	0.00455245	0.151164	0.137664	FALSE
Mir124-1	4.0015	16.348	-2.0305	-2.03402	-2.83522	0.00457937	0.151902	0.138336	FALSE
Trappc3	175.024	125.625	0.478435	0.474916	2.83451	0.00458959	0.152085	0.138503	FALSE
AC096317.1	48.5308	24.4569	0.988659	0.985141	2.8341	0.00459549	0.152125	0.138535	FALSE
Tcf25	325.194	256.24	0.343805	0.340287	2.83378	0.00460004	0.15212	0.138535	FALSE
Inpp5f	269.451	338.43	-0.328832	-0.332351	-2.8308	0.0046432	0.153391	0.139692	FALSE
Ube2k	463.107	379.989	0.28539	0.281872	2.82973	0.00465873	0.153748	0.140017	FALSE
Rnf13	127.258	85.8634	0.567637	0.564118	2.82689	0.00470029	0.154961	0.140781	FALSE
Scml2	304.242	377.129	-0.309838	-0.313357	-2.82679	0.00470171	0.154851	0.140781	FALSE
Pdcd6	89.0226	55.0799	0.692645	0.689126	2.82642	0.00470722	0.154875	0.140781	FALSE
RF00017.19	44.1876	21.4486	1.04276	1.03924	2.82619	0.00471052	0.154826	0.140781	FALSE
Shisa3	109.714	71.5883	0.615949	0.61243	2.82584	0.00471569	0.154839	0.140781	FALSE
AABR07021871.1	33.2081	60.2167	-0.858628	-0.862147	-2.82575	0.00471694	0.154723	0.140781	FALSE
Gcc2	346.766	275.596	0.331406	0.327888	2.82571	0.00471756	0.154587	0.140781	FALSE
Trerf1	309.61	382.977	-0.306804	-0.310323	-2.82253	0.00476468	0.155974	0.142044	FALSE
Svs5	5.09859	18.3406	-1.84687	-1.85039	-2.82026	0.00479848	0.156921	0.142907	FALSE
Tmem241	91.8104	133.753	-0.542848	-0.546366	-2.81903	0.00481697	0.157367	0.143313	FALSE
Dbx2	86.3972	53.1066	0.702093	0.698574	2.81798	0.00483262	0.15772	0.143574	FALSE
Prrg3	34.0264	61.2242	-0.847446	-0.850965	-2.81779	0.00483548	0.157654	0.143574	FALSE
Extl3	142.913	194.125	-0.44185	-0.445369	-2.81726	0.00484356	0.157759	0.14367	FALSE
Pax4	191.615	140.044	0.452334	0.448815	2.81553	0.00486975	0.158453	0.144302	FALSE
Chaf1b	195.059	142.997	0.44792	0.444401	2.81493	0.00487881	0.158588	0.144425	FALSE
RF00100.394	3.02136	14.2502	-2.23771	-2.24123	-2.81386	0.00489507	0.158957	0.144657	FALSE
LOC103693383	95.3713	60.236	0.662929	0.65941	2.81377	0.00489644	0.158843	0.144657	FALSE
Man2a2	435.051	520.794	-0.259528	-0.263046	-2.81298	0.00490842	0.159072	0.144866	FALSE
Mir6330	0	8.17821	-4.03178	-4.0353	-2.81251	0.00491567	0.159148	0.144935	FALSE
AABR07009247.1	100.425	64.2961	0.643318	0.6398	2.81103	0.00493833	0.159722	0.145355	FALSE
AABR07027342.1	230.38	173.495	0.409118	0.405599	2.81094	0.00493977	0.159609	0.145355	FALSE
RF00003.47	0	8.16695	-4.0298	-4.03332	-2.81016	0.00495175	0.159837	0.145562	FALSE
AABR07062664.1	59.5463	32.6546	0.866726	0.863207	2.80949	0.00496203	0.160009	0.145719	FALSE
LOC108348201	41.8408	71.414	-0.771299	-0.774817	-2.80775	0.00498891	0.160716	0.146264	FALSE
Ldlrad1	97.0349	139.842	-0.527225	-0.530744	-2.80765	0.00499047	0.160607	0.146264	FALSE
Vom1r59	151.456	106.227	0.511737	0.508219	2.80542	0.0050251	0.161561	0.147007	FALSE
AABR07054460.2	5.1435	18.3295	-1.83335	-1.83687	-2.80537	0.00502581	0.161424	0.147007	FALSE
RF00100.385	49.7628	25.5529	0.961582	0.958064	2.8041	0.00504578	0.161905	0.147243	FALSE
Tnks	238.743	303.288	-0.345232	-0.348751	-2.80405	0.00504657	0.16177	0.147243	FALSE
AC115202.3	77.1261	46.0302	0.744638	0.741119	2.8039	0.00504884	0.161683	0.147243	FALSE
Csn1s1	263.157	202.209	0.38008	0.376561	2.80324	0.00505913	0.161852	0.147398	FALSE
AC120486.10	123.013	170.571	-0.471556	-0.475074	-2.80248	0.00507109	0.162075	0.1476	FALSE
Nat10	274.352	343.13	-0.32273	-0.326249	-2.80102	0.00509413	0.162651	0.14801	FALSE
Sft2d2	266.178	333.986	-0.327398	-0.330916	-2.80071	0.00509902	0.162647	0.14801	FALSE
Gpx5	484.661	400.342	0.275743	0.272224	2.80043	0.00510342	0.162627	0.14801	FALSE
Park7	176.166	232.168	-0.398232	-0.40175	-2.80032	0.00510522	0.162525	0.14801	FALSE
Clec4a2	49.8798	81.6729	-0.711403	-0.714922	-2.79945	0.00511895	0.162802	0.148262	FALSE
Hic2	301.409	373.202	-0.308232	-0.311751	-2.7984	0.00513571	0.163175	0.148479	FALSE
AABR07034632.1	362.367	290.169	0.320557	0.317039	2.79826	0.00513782	0.163082	0.148479	FALSE
Olr1606	203.107	150.187	0.435479	0.431961	2.79803	0.00514152	0.16304	0.148479	FALSE
RF00560.590	2.12214	12.2188	-2.52551	-2.52903	-2.79715	0.00515556	0.163325	0.148739	FALSE
AABR07042454.2	46.8044	23.4938	0.994362	0.990843	2.79658	0.00516466	0.163453	0.148856	FALSE
Wfs1	453.998	372.694	0.284695	0.281177	2.79519	0.00518694	0.163999	0.149352	FALSE
Irx5	54.7266	87.7624	-0.681362	-0.684881	-2.79451	0.00519784	0.164183	0.14938	FALSE
AC098763.1	23.6225	8.15872	1.53375	1.53023	2.7945	0.00519802	0.164029	0.14938	FALSE
Vom1r15	53.8813	28.6222	0.912649	0.909131	2.79238	0.00523224	0.164948	0.150174	FALSE
Galntl5	193.35	141.921	0.446131	0.442612	2.79216	0.00523582	0.1649	0.150174	FALSE
Senp3	167.903	222.459	-0.405917	-0.409436	-2.78986	0.00527305	0.165912	0.151095	FALSE
Cux2	567.966	476.614	0.252983	0.249465	2.78912	0.00528521	0.166133	0.15118	FALSE
Trim8	139.667	189.793	-0.44244	-0.445958	-2.78905	0.00528629	0.166006	0.15118	FALSE
Naglt1	173.486	228.844	-0.399544	-0.403063	-2.78865	0.00529281	0.16605	0.15122	FALSE
Smarca2	644.444	546.819	0.236991	0.233472	2.78825	0.00529942	0.166096	0.151225	FALSE
Mc3r	107.834	70.5233	0.612646	0.609127	2.78801	0.00530322	0.166055	0.151225	FALSE
AABR07038802.1	18.1013	38.8205	-1.10072	-1.10424	-2.78656	0.00532704	0.16664	0.151634	FALSE
Cnn3	111.548	73.5506	0.600859	0.597341	2.78644	0.0053291	0.166543	0.151634	FALSE
Itgb1	200.517	148.173	0.436445	0.432927	2.78588	0.00533822	0.166667	0.151634	FALSE
Smtnl2	122.267	169.383	-0.470252	-0.47377	-2.78567	0.00534168	0.166615	0.151634	FALSE
Sh3bp5	124.911	172.485	-0.465575	-0.469094	-2.78558	0.00534326	0.166504	0.151634	FALSE
Ccdc39	363.482	441.434	-0.280312	-0.283831	-2.78437	0.00536326	0.166967	0.151961	FALSE
Olr778	21.6622	43.9101	-1.01937	-1.02289	-2.78426	0.00536508	0.166863	0.151961	FALSE
AC133821.1	3.1383	14.3166	-2.18964	-2.19315	-2.783	0.00538581	0.167347	0.152262	FALSE
AC123185.2	20.0256	6.12196	1.70978	1.70626	2.78276	0.00538987	0.167313	0.152262	FALSE
AABR07049884.1	5.27845	18.4319	-1.80402	-1.80754	-2.78239	0.00539601	0.167343	0.152262	FALSE
Senp1.1	71.425	41.848	0.77127	0.767751	2.78237	0.00539633	0.167193	0.152262	FALSE
Arl5a	123.283	170.478	-0.467613	-0.471132	-2.78037	0.00542962	0.168064	0.152883	FALSE
Higd1b	67.3066	38.7402	0.796917	0.793398	2.77881	0.00545581	0.168714	0.152883	FALSE
Olr41	64.735	100.072	-0.628423	-0.631942	-2.77878	0.00545628	0.168567	0.152883	FALSE
Slc6a1	300.807	235.868	0.350857	0.347339	2.77853	0.00546048	0.168537	0.152883	FALSE
Hormad2	112.079	157.233	-0.488397	-0.491915	-2.77795	0.00547031	0.168679	0.152883	FALSE
Top2b	557.957	467.804	0.25425	0.250731	2.77785	0.00547197	0.16857	0.152883	FALSE
Calcoco1	203.997	263.402	-0.368717	-0.372236	-2.7778	0.00547289	0.168438	0.152883	FALSE
Hmgb2l1	67.3515	38.7843	0.796235	0.792717	2.77768	0.00547488	0.168339	0.152883	FALSE
Serpina9	224.535	286.635	-0.352275	-0.355794	-2.77763	0.00547564	0.168203	0.152883	FALSE
AABR07048387.1	96.7379	138.981	-0.522733	-0.526251	-2.77746	0.00547862	0.168135	0.152883	FALSE
Adam9	181.606	237.892	-0.389491	-0.393009	-2.77716	0.00548362	0.16813	0.152883	FALSE
Hoxb5	43.7201	73.4813	-0.74908	-0.752599	-2.7771	0.00548464	0.168002	0.152883	FALSE
Gsk3b	159.369	113.298	0.492239	0.48872	2.77673	0.00549086	0.168034	0.152883	FALSE
AABR07042226.1	4.18136	16.3454	-1.96684	-1.97036	-2.77673	0.00549087	0.167875	0.152883	FALSE
Qpct	136.286	94.003	0.535856	0.532338	2.77589	0.00550517	0.168154	0.153137	FALSE
AC108616.2	51.732	83.7186	-0.694491	-0.698009	-2.77537	0.00551397	0.168264	0.153237	FALSE
RF00015.88	6.42045	20.4219	-1.66937	-1.67289	-2.77456	0.00552762	0.168522	0.153472	FALSE
Ppp2r2d	116.503	162.366	-0.478887	-0.482405	-2.77292	0.00555556	0.169215	0.154103	FALSE
AABR07065154.1	23.9462	47.0069	-0.973078	-0.976597	-2.77253	0.00556216	0.169257	0.154141	FALSE
RF00100.267	42.3173	20.4992	1.04568	1.04216	2.77211	0.00556936	0.169317	0.154196	FALSE
Mtor	590.841	688.334	-0.220338	-0.223857	-2.77095	0.00558927	0.169763	0.154602	FALSE
Hspa9	270.476	209.316	0.36982	0.366302	2.76945	0.00561506	0.170387	0.154984	FALSE
Vac14	183.63	240.031	-0.38642	-0.389938	-2.76929	0.00561781	0.170311	0.154984	FALSE
AABR07048271.1	116.278	77.6137	0.583195	0.579676	2.76923	0.00561883	0.170182	0.154984	FALSE
AABR07065789.2	60.4365	33.6674	0.844065	0.840546	2.76695	0.00565831	0.171218	0.155927	FALSE
AABR07041731.1	8.23689	23.4635	-1.51025	-1.51377	-2.76636	0.00566854	0.171368	0.15593	FALSE
LOC102549714	22.5434	44.9812	-0.996618	-1.00014	-2.7662	0.00567133	0.171292	0.15593	FALSE
Sf3b4	80.7141	119.487	-0.565957	-0.569475	-2.76603	0.00567426	0.171221	0.15593	FALSE
Ndufa12	23.9642	46.9515	-0.970291	-0.97381	-2.76433	0.00570402	0.171959	0.156602	FALSE
Cdip1	123.589	170.511	-0.464323	-0.467842	-2.7628	0.00573074	0.172604	0.157189	FALSE
Syt6	139.343	188.869	-0.438747	-0.442266	-2.76098	0.00576281	0.173409	0.157874	FALSE
AABR07026311.1	11.4381	28.5778	-1.32105	-1.32457	-2.76046	0.00577207	0.173526	0.157874	FALSE
AABR07027633.1	7.05888	21.432	-1.60225	-1.60577	-2.76022	0.00577617	0.173488	0.157874	FALSE
AABR07045217.1	167.56	120.475	0.475953	0.472434	2.7601	0.00577828	0.173391	0.157874	FALSE
LOC100911851	126.304	173.634	-0.459149	-0.462667	-2.75962	0.00578681	0.173486	0.157874	FALSE
RGD1311847	172.182	226.727	-0.397023	-0.400542	-2.75957	0.00578782	0.173356	0.157874	FALSE
AABR07052389.1	3.18321	14.2666	-2.16409	-2.16761	-2.75796	0.00581632	0.174049	0.158505	FALSE
RF00019.17	4.26229	16.3813	-1.94235	-1.94587	-2.75691	0.00583505	0.174449	0.158869	FALSE
LOC102556187	13.4973	31.7108	-1.2323	-1.23582	-2.75505	0.00586827	0.17528	0.159626	FALSE
Olr1714	59.0248	32.7208	0.851111	0.847592	2.754	0.00588712	0.175681	0.159991	FALSE
Prl2c1	36.8679	64.2602	-0.801559	-0.805077	-2.75295	0.00590611	0.176086	0.16036	FALSE
Olr315	29.2338	54.0645	-0.887045	-0.890564	-2.75218	0.00592	0.176338	0.160418	FALSE
Mfsd10	366.8	295.26	0.31301	0.309491	2.7519	0.005925	0.176325	0.160418	FALSE
Vgll3	213.978	160.374	0.416021	0.412502	2.75183	0.0059263	0.176201	0.160418	FALSE
AABR07001006.1	24.9804	9.16335	1.44685	1.44333	2.75163	0.00593	0.17615	0.160418	FALSE
RF00560.561	9.34287	1.01567	3.20143	3.19791	2.75097	0.00594192	0.176342	0.160594	FALSE
AABR07041141.1	3.23724	14.3305	-2.14625	-2.14977	-2.74987	0.00596192	0.176774	0.160987	FALSE
Olr652	32.3269	58.1906	-0.84805	-0.851569	-2.74876	0.00598214	0.177211	0.161242	FALSE
LOC100911489	36.1755	63.2967	-0.807118	-0.810637	-2.74845	0.00598776	0.177135	0.161242	FALSE
LOC100910668	36.1755	63.2967	-0.807118	-0.810637	-2.74845	0.00598776	0.177135	0.161242	FALSE
AC129824.1	16.8964	36.7199	-1.11984	-1.12336	-2.74793	0.0059973	0.177175	0.161352	FALSE
Leprotl1	108.239	152.135	-0.491137	-0.494655	-2.74646	0.00602428	0.17781	0.161426	FALSE
Capn3	312.506	246.944	0.339702	0.336183	2.7464	0.00602532	0.177679	0.161426	FALSE
Vom1r-ps112	42.0026	20.4468	1.0386	1.03508	2.7464	0.00602539	0.177519	0.161426	FALSE
Cd300a	100.47	142.908	-0.508325	-0.511844	-2.74617	0.00602953	0.17748	0.161426	FALSE
Nt5c	31.4368	13.2843	1.24274	1.23922	2.7457	0.00603822	0.177574	0.161426	FALSE
Kcna4	156.572	111.411	0.490939	0.48742	2.74556	0.00604078	0.177488	0.161426	FALSE
RF00560.183	24.9804	9.19106	1.44249	1.43897	2.74539	0.00604384	0.177337	0.161426	FALSE
RF00560.572	24.9804	9.19106	1.44249	1.43897	2.74539	0.00604384	0.177337	0.161426	FALSE
Yeats4	64.2763	99.0232	-0.623478	-0.626997	-2.7449	0.00605289	0.177362	0.161461	FALSE
RF00002.9	17.9575	5.1117	1.81271	1.80919	2.74472	0.00605621	0.177299	0.161461	FALSE
RF00003.133	0	9.18846	-3.22876	-3.23228	-2.74443	0.00606156	0.177295	0.161461	FALSE
Lgals12	266.304	206.178	0.369187	0.365668	2.74355	0.00607779	0.17761	0.161655	FALSE
Pcdhga5	89.3014	56.1813	0.668593	0.665074	2.74345	0.00607977	0.177507	0.161655	FALSE
Mir301a	0	9.18002	-3.22743	-3.23095	-2.74268	0.00609408	0.177765	0.161759	FALSE
Rhox3	18.38	38.8318	-1.0791	-1.08262	-2.74264	0.00609467	0.177622	0.161759	FALSE
Zfp503	170.933	224.914	-0.395943	-0.399462	-2.74161	0.00611392	0.178023	0.162019	FALSE
Pogz	381.143	308.387	0.305593	0.302074	2.74149	0.0061161	0.177927	0.162019	FALSE
AABR07039094.1	11.519	28.5557	-1.30976	-1.31328	-2.74123	0.00612091	0.177907	0.162019	FALSE
Tbcb	65.6253	37.7996	0.79588	0.792362	2.74079	0.00612911	0.177986	0.16209	FALSE
AABR07058789.1	118.302	79.642	0.57087	0.567351	2.73968	0.00614982	0.178427	0.162342	FALSE
Cbx2	220.678	166.402	0.407264	0.403745	2.73941	0.00615503	0.178419	0.162342	FALSE
Tra2b	54.5017	86.7439	-0.670462	-0.67398	-2.7392	0.00615892	0.178372	0.162342	FALSE
Tent5d	24.1801	47.0043	-0.958975	-0.962494	-2.73911	0.00616062	0.178262	0.162342	FALSE
AABR07072853.3	20.5202	41.8593	-1.0285	-1.03202	-2.73838	0.00617419	0.178495	0.162554	FALSE
Thyn1	82.8272	121.61	-0.55408	-0.557599	-2.73793	0.00618271	0.178582	0.162633	FALSE
RGD1306782	40.3928	19.3811	1.05945	1.05593	2.73758	0.00618927	0.178612	0.162661	FALSE
Farp2	498.312	587.109	-0.236581	-0.2401	-2.73706	0.00619919	0.17874	0.162693	FALSE
AABR07025698.1	8.39874	23.5244	-1.48591	-1.48943	-2.73693	0.00620151	0.178648	0.162693	FALSE
LOC689220	37.4346	17.3498	1.10946	1.10594	2.73643	0.00621101	0.178762	0.162798	FALSE
AABR07071598.1	390.055	469.141	-0.266345	-0.269864	-2.73579	0.00622308	0.178951	0.162969	FALSE
Zp4	67.8013	103.224	-0.6064	-0.609919	-2.73427	0.00625182	0.179618	0.163577	FALSE
AABR07049085.1	396.502	476.059	-0.263812	-0.26733	-2.73121	0.00631013	0.181133	0.164938	FALSE
AABR07027809.3	398.939	324.668	0.297206	0.293688	2.73086	0.00631688	0.181166	0.164938	FALSE
Eif3b	168.181	221.529	-0.397484	-0.401002	-2.73067	0.00632063	0.181113	0.164938	FALSE
AABR07003310.3	55.9134	30.6009	0.869617	0.866099	2.73019	0.00632981	0.181216	0.165032	FALSE
AC096430.2	258.427	323.472	-0.323886	-0.327405	-2.72868	0.0063588	0.181885	0.165642	FALSE
Gabra6	160.888	115.344	0.480121	0.476603	2.72648	0.00640129	0.182939	0.166483	FALSE
Sod3	169.359	122.528	0.46697	0.463452	2.72636	0.00640372	0.182847	0.166483	FALSE
Oosp2	15.7184	34.7992	-1.1466	-1.15012	-2.72614	0.00640803	0.182809	0.166483	FALSE
Yod1	61.5066	34.8186	0.820882	0.817363	2.72528	0.00642466	0.183123	0.166768	FALSE
Smim11	57.3253	31.6995	0.85471	0.851191	2.72389	0.00645181	0.183735	0.167326	FALSE
AC123293.2	581.686	676.718	-0.218313	-0.221831	-2.72356	0.00645819	0.183755	0.167344	FALSE
Stag3	404.387	329.81	0.294102	0.290583	2.72185	0.00649175	0.184548	0.168066	FALSE
Pipox	83.8882	122.625	-0.547716	-0.551235	-2.72096	0.00650922	0.184882	0.168295	FALSE
P2rx7	463.035	548.261	-0.243742	-0.247261	-2.72045	0.00651937	0.185008	0.168295	FALSE
Slc9a3r2	113.005	157.303	-0.477154	-0.480673	-2.72035	0.00652127	0.184901	0.168295	FALSE
AABR07027478.2	11.6629	2.03697	2.51743	2.51391	2.72024	0.00652339	0.184799	0.168295	FALSE
Arhgef19	276.491	343.384	-0.31259	-0.316109	-2.71974	0.00653326	0.184917	0.168402	FALSE
AABR07047174.1	18.5419	38.8398	-1.06675	-1.07026	-2.71744	0.00657881	0.186044	0.169304	FALSE
RF00181.40	9.18102	1.01567	3.17622	3.1727	2.71738	0.00658003	0.185916	0.169304	FALSE
Slc3a1	230.776	175.599	0.394208	0.39069	2.71694	0.00658883	0.186003	0.169304	FALSE
Cd27	189.87	245.981	-0.373533	-0.377052	-2.71682	0.00659118	0.185907	0.169304	FALSE
AABR07054424.1	38.6844	18.3323	1.07736	1.07384	2.71608	0.00660608	0.186165	0.169539	FALSE
Tbc1d4	172.174	225.774	-0.391016	-0.394535	-2.71528	0.00662189	0.186448	0.169745	FALSE
Isg20	71.8837	42.8252	0.747206	0.743687	2.7151	0.00662559	0.186391	0.169745	FALSE
Strada	124.506	170.694	-0.455203	-0.458722	-2.71468	0.00663394	0.186464	0.169811	FALSE
Fut2	155.88	111.298	0.486012	0.482494	2.71411	0.00664538	0.186623	0.16984	FALSE
RF00560.374	7.25675	21.4571	-1.56406	-1.56758	-2.71405	0.00664657	0.186495	0.16984	FALSE
Lrwd1	206.048	264.225	-0.35879	-0.362309	-2.7126	0.00667567	0.18715	0.170436	FALSE
Wdr86	157.184	208.519	-0.407727	-0.411245	-2.71212	0.00668545	0.187262	0.170538	FALSE
AC134224.3	179.916	131.764	0.449368	0.445849	2.71158	0.00669637	0.187406	0.170669	FALSE
Gca	96.4775	62.2619	0.631842	0.628323	2.71119	0.00670424	0.187464	0.170691	FALSE
Nppa	42.0385	70.509	-0.746095	-0.749613	-2.71096	0.00670881	0.18743	0.170691	FALSE
LOC103692471	31.8595	57.1366	-0.842693	-0.846212	-2.70913	0.00674598	0.188306	0.171489	FALSE
AABR07038250.1	10.4039	26.5547	-1.35184	-1.35536	-2.70832	0.00676251	0.188605	0.17165	FALSE
Dynll1	58.4495	32.6654	0.839427	0.835908	2.70825	0.00676394	0.188483	0.17165	FALSE
Rrbp1	419.487	500.42	-0.254516	-0.258035	-2.70722	0.00678488	0.188904	0.172033	FALSE
Atrn	1762.89	1601.9	0.138156	0.134637	2.70564	0.0068173	0.189644	0.172621	FALSE
Sympk	477.342	396.381	0.268135	0.264616	2.7051	0.00682839	0.189789	0.172621	FALSE
Kctd5	89.913	129.616	-0.527641	-0.53116	-2.70496	0.00683123	0.189706	0.172621	FALSE
Fthl17e	10.4039	26.5296	-1.35047	-1.35399	-2.70495	0.00683145	0.189549	0.172621	FALSE
AABR07043818.1	83.5917	52.0745	0.682784	0.679265	2.70427	0.00684548	0.189776	0.17276	FALSE
Sh3d19	424.333	348.297	0.284876	0.281358	2.70397	0.00685165	0.189785	0.17276	FALSE
AABR07066435.1	31.2029	56.1982	-0.848843	-0.852361	-2.70343	0.00686269	0.189928	0.17276	FALSE
AABR07052780.1	66.4883	38.7874	0.777513	0.773994	2.7034	0.00686348	0.189788	0.17276	FALSE
RGD1310587	199.312	256.379	-0.363246	-0.366764	-2.70279	0.00687599	0.189972	0.17276	FALSE
Rab11a	126.26	172.521	-0.450382	-0.453901	-2.70275	0.00687686	0.189834	0.17276	FALSE
AABR07033324.1	177.2	129.588	0.451443	0.447924	2.70259	0.00688018	0.189764	0.17276	FALSE
Rbsn	430.007	353.475	0.28275	0.279231	2.70241	0.00688378	0.189702	0.17276	FALSE
Rnls	153.344	109.343	0.48791	0.484392	2.70164	0.00689977	0.189981	0.172952	FALSE
Btbd17	100.308	141.959	-0.501039	-0.504558	-2.70148	0.00690314	0.189913	0.172952	FALSE
RF00560.463	1.06107	9.19106	-3.11471	-3.11823	-2.70083	0.00691677	0.190126	0.173146	FALSE
Klf7	125.522	171.613	-0.451218	-0.454737	-2.7002	0.00692984	0.190324	0.173326	FALSE
Aff1	340.462	413.62	-0.280809	-0.284327	-2.6997	0.0069403	0.19045	0.173441	FALSE
Vps37b	148.38	105.2	0.496161	0.492642	2.69896	0.00695567	0.19071	0.173601	FALSE
RF00003.144	15.7184	4.0655	1.95095	1.94743	2.69869	0.00696121	0.190701	0.173601	FALSE
RT1-M6-1	171.616	224.775	-0.389298	-0.392817	-2.69828	0.00696996	0.190779	0.173601	FALSE
AABR07013070.1	8.54259	23.4884	-1.4592	-1.46272	-2.69826	0.00697024	0.190626	0.173601	FALSE
Pappa2	584.142	494.305	0.240917	0.237398	2.69738	0.00698868	0.190969	0.173914	FALSE
Nab2	676.483	777.468	-0.200729	-0.204248	-2.69611	0.00701551	0.191541	0.174294	FALSE
Csnk1a1	168.757	122.495	0.46222	0.458701	2.69583	0.00702141	0.19154	0.174294	FALSE
AABR07025288.1	7.30166	21.4099	-1.55198	-1.5555	-2.69581	0.00702168	0.191387	0.174294	FALSE
AABR07045032.1	363.402	438.687	-0.271626	-0.275145	-2.6948	0.00704309	0.191809	0.174679	FALSE
Atad2b	329.627	401.517	-0.284628	-0.288147	-2.69385	0.0070632	0.192195	0.174849	FALSE
RF00100.78	6.14165	19.4034	-1.65961	-1.66313	-2.69326	0.00707565	0.192372	0.174849	FALSE
Tnfrsf14	187.838	138.86	0.435863	0.432344	2.69301	0.00708108	0.192359	0.174849	FALSE
LOC100911156	21.5633	42.9081	-0.992675	-0.996193	-2.69289	0.0070835	0.192263	0.174849	FALSE
RF00100.117	13.6861	3.05265	2.16458	2.16106	2.69288	0.00708385	0.192112	0.174849	FALSE
Pdzd9	797.779	692.079	0.205053	0.201534	2.6928	0.00708549	0.191995	0.174849	FALSE
Fkbp4	156.455	207.26	-0.40569	-0.409209	-2.69147	0.00711371	0.192599	0.175399	FALSE
Brix1	224.652	170.75	0.395807	0.392289	2.69087	0.00712649	0.192784	0.175567	FALSE
Robo3	601.858	697.179	-0.212106	-0.215624	-2.68998	0.00714563	0.193141	0.17585	FALSE
Alg13	422.678	347.179	0.283881	0.280363	2.68961	0.00715349	0.193192	0.17585	FALSE
Aknad1	209.239	157.385	0.410853	0.407334	2.6895	0.00715587	0.193095	0.17585	FALSE
Ccng1	558.298	470.87	0.245707	0.242188	2.68801	0.00718802	0.193802	0.176059	FALSE
Mrpl35	91.0463	130.698	-0.521567	-0.525086	-2.688	0.00718817	0.193645	0.176059	FALSE
AABR07002945.3	50.0056	26.5798	0.911759	0.90824	2.68785	0.00719127	0.193567	0.176059	FALSE
AABR07015743.1	58.2154	32.657	0.834009	0.830491	2.68782	0.00719192	0.193424	0.176059	FALSE
RF00409.3	11.519	2.04802	2.49172	2.4882	2.68772	0.00719417	0.193324	0.176059	FALSE
Tspan5	227.809	173.57	0.392304	0.388786	2.68715	0.00720649	0.193495	0.176214	FALSE
Adamts4	308.505	378.002	-0.293101	-0.296619	-2.68668	0.00721668	0.193608	0.176286	FALSE
RF00560.364	1.07908	9.16898	-3.08696	-3.09048	-2.68646	0.00722139	0.193574	0.176286	FALSE
Prpmp5	45.5094	74.6659	-0.714283	-0.717802	-2.68611	0.00722892	0.193616	0.176324	FALSE
AABR07011278.1	32.4439	14.2805	1.1839	1.18038	2.68413	0.00727188	0.194605	0.177226	FALSE
Snrpf	34.4222	60.2555	-0.807755	-0.811274	-2.68342	0.0072873	0.194857	0.177238	FALSE
Hsbp1	172.111	125.553	0.455046	0.451528	2.68325	0.00729115	0.194799	0.177238	FALSE
AABR07001926.2	85.9203	54.1363	0.666401	0.662883	2.68316	0.00729299	0.194688	0.177238	FALSE
RGD1310553	172.12	125.567	0.454955	0.451437	2.68282	0.00730047	0.194727	0.177238	FALSE
Metap1	190.203	141.068	0.431146	0.427627	2.68253	0.00730668	0.194733	0.177238	FALSE
AC115255.2	19.4051	6.14123	1.65984	1.65632	2.68224	0.00731313	0.194744	0.177238	FALSE
RF00066.82	1.96029	11.2529	-2.52116	-2.52468	-2.68172	0.00732439	0.194884	0.177238	FALSE
Slc25a31	44.6911	73.5645	-0.71902	-0.722539	-2.68162	0.00732673	0.194786	0.177238	FALSE
Akt1s1	65.1396	99.1923	-0.606692	-0.610211	-2.68148	0.00732966	0.194704	0.177238	FALSE
AABR07045431.1	49.8978	26.5491	0.910314	0.906796	2.68136	0.00733246	0.194619	0.177238	FALSE
AABR07072078.1	1.96029	11.2419	-2.51975	-2.52327	-2.67956	0.00737186	0.195505	0.177941	FALSE
Ppp1r1c	217.081	164.371	0.401278	0.397759	2.67948	0.00737359	0.195391	0.177941	FALSE
Gm22892	15.6195	4.07395	1.93885	1.93533	2.67908	0.00738242	0.195465	0.178009	FALSE
Edrf1	263.84	205.325	0.361754	0.358236	2.67878	0.00738919	0.195485	0.178027	FALSE
AABR07012274.1	106.962	149.426	-0.482327	-0.485846	-2.6775	0.00741743	0.196072	0.17841	FALSE
Dtx3	262.438	204.121	0.36255	0.359032	2.67721	0.00742378	0.19608	0.17841	FALSE
AABR07064719.1	198.988	255.429	-0.360238	-0.363757	-2.67705	0.00742731	0.196013	0.17841	FALSE
Lrig3	186.283	137.791	0.435014	0.431495	2.67696	0.00742927	0.195905	0.17841	FALSE
AC108572.4	11.2402	27.6258	-1.29734	-1.30086	-2.67649	0.00743981	0.196024	0.178517	FALSE
AABR07043823.1	21.6891	42.9055	-0.984193	-0.987712	-2.67381	0.00749947	0.197435	0.17943	FALSE
LOC100361547	72.7829	43.9129	0.728954	0.725435	2.67342	0.00750821	0.197505	0.17943	FALSE
Macf1	1405.64	1264.31	0.152875	0.149356	2.67319	0.00751344	0.197482	0.17943	FALSE
Awat1	114.731	77.5494	0.565072	0.561554	2.67314	0.0075145	0.19735	0.17943	FALSE
Pigv	353.402	285.151	0.309585	0.306066	2.67286	0.00752067	0.197352	0.17943	FALSE
RF00560.274	7.4186	21.4512	-1.53184	-1.53536	-2.67279	0.00752231	0.197235	0.17943	FALSE
Asrgl1	106.063	70.462	0.590005	0.586486	2.67271	0.00752407	0.197122	0.17943	FALSE
Tmem121	47.9824	77.6438	-0.694365	-0.697884	-2.67235	0.0075321	0.197173	0.17943	FALSE
AABR07068439.1	143.039	101.104	0.500563	0.497044	2.67158	0.00754961	0.197472	0.17943	FALSE
Spata46	72.8278	43.9681	0.728031	0.724512	2.67127	0.00755648	0.197492	0.17943	FALSE
AABR07072112.1	27.5791	50.9841	-0.886474	-0.889992	-2.67117	0.00755864	0.19739	0.17943	FALSE
AC142421.1	33.8915	15.3241	1.14512	1.1416	2.67112	0.00755988	0.197263	0.17943	FALSE
AC142154.1	71.8656	107.282	-0.578031	-0.58155	-2.67093	0.00756404	0.197213	0.17943	FALSE
Drc1	177.335	230.715	-0.379635	-0.383153	-2.67092	0.00756445	0.197065	0.17943	FALSE
AC141028.3	44.1156	22.445	0.974894	0.971375	2.67071	0.00756903	0.197026	0.17943	FALSE
AABR07026492.1	6.22258	19.3922	-1.63989	-1.64341	-2.66966	0.0075928	0.197486	0.179849	FALSE
AABR07031150.1	62.7207	96.0342	-0.614607	-0.618125	-2.66901	0.00760754	0.197711	0.180053	FALSE
Ctu2	185.437	239.873	-0.371339	-0.374857	-2.66828	0.00762411	0.197982	0.180301	FALSE
Fnta	124.551	85.7333	0.538809	0.53529	2.66704	0.00765233	0.198556	0.180761	FALSE
AABR07070887.1	2.94043	13.265	-2.17353	-2.17704	-2.6666	0.00766227	0.198655	0.180761	FALSE
Ddx1	209.77	158.257	0.406539	0.40302	2.66639	0.00766715	0.198623	0.180761	FALSE
Cryba4	65.1933	99.0426	-0.603326	-0.606844	-2.66623	0.00767066	0.198555	0.180761	FALSE
LOC362863	298.442	366.311	-0.295617	-0.299136	-2.66608	0.00767419	0.198488	0.180761	FALSE
AABR07025986.1	22.7593	8.18925	1.47465	1.47113	2.66418	0.00771758	0.199451	0.181638	FALSE
Mcpt1l1	93.312	60.2527	0.631037	0.627518	2.66329	0.00773798	0.199819	0.181973	FALSE
Itih3	237.951	182.916	0.379482	0.375963	2.66165	0.00777586	0.200637	0.182719	FALSE
Primpol	189.529	140.847	0.428292	0.424774	2.66122	0.00778571	0.200731	0.182805	FALSE
Hnf4a	307.102	244.035	0.331629	0.328111	2.6609	0.0077933	0.200767	0.182837	FALSE
Lrrc74a	185.662	239.95	-0.370053	-0.373572	-2.66015	0.00781065	0.201054	0.183099	FALSE
AABR07049773.2	8.08393	22.4617	-1.47434	-1.47786	-2.65895	0.00783847	0.20161	0.183605	FALSE
4933403O08Rik	21.0418	41.8428	-0.991725	-0.995243	-2.65716	0.00788029	0.202525	0.184438	FALSE
AC117905.1	38.2169	18.3793	1.05613	1.05261	2.65598	0.00790777	0.203071	0.184935	FALSE
Fam83f	123.607	168.539	-0.447322	-0.450841	-2.65477	0.0079363	0.203642	0.185455	FALSE
Ankzf1	301.482	239.173	0.334014	0.330496	2.6545	0.00794266	0.203644	0.185457	FALSE
Trappc6a	259.659	202.151	0.361183	0.357665	2.65349	0.0079664	0.204091	0.185699	FALSE
Abcb10	336.021	407.403	-0.277907	-0.281425	-2.65332	0.00797047	0.204034	0.185699	FALSE
Abtb1	100.164	140.971	-0.493038	-0.496557	-2.65305	0.00797674	0.204033	0.185699	FALSE
Mpp7	549.549	463.913	0.244393	0.240874	2.65299	0.00797821	0.20391	0.185699	FALSE
Postn	329.627	400.335	-0.280371	-0.28389	-2.6521	0.00799934	0.204289	0.186044	FALSE
Myl6	97.5025	137.791	-0.498972	-0.50249	-2.65157	0.00801187	0.204448	0.186189	FALSE
Sptb	475.553	559.534	-0.234621	-0.238139	-2.65108	0.00802355	0.204585	0.186314	FALSE
AABR07059168.2	1250.89	1119.05	0.160682	0.157164	2.64994	0.00805062	0.205114	0.186795	FALSE
Uqcrh	86.8286	55.2211	0.652952	0.649433	2.64874	0.00807913	0.205678	0.18731	FALSE
Csnk1g1	278.21	218.656	0.347508	0.343989	2.6479	0.00809941	0.206033	0.187632	FALSE
Ppp2r5c	107.241	149.224	-0.476627	-0.480146	-2.64691	0.00812301	0.206471	0.187998	FALSE
Vom2r37	184.97	238.868	-0.368925	-0.372444	-2.64665	0.00812941	0.206472	0.187998	FALSE
AABR07049320.1	5.1435	17.3416	-1.75341	-1.75693	-2.64638	0.00813582	0.206473	0.187998	FALSE
LOC100361655	126.826	87.9032	0.528861	0.525343	2.64583	0.00814916	0.206649	0.187998	FALSE
RF00026.490	8.16486	22.5031	-1.46262	-1.46614	-2.64566	0.00815312	0.206588	0.187998	FALSE
Slc35f3	96.846	63.2997	0.613494	0.609976	2.64544	0.0081585	0.206563	0.187998	FALSE
LOC103689940	249.543	311.447	-0.319697	-0.323215	-2.64514	0.00816578	0.206586	0.187998	FALSE
Tmem104	134.109	93.9892	0.512844	0.509326	2.64512	0.00816614	0.206434	0.187998	FALSE
RF00560.259	18.9737	38.8038	-1.0322	-1.03572	-2.6443	0.00818601	0.206775	0.188092	FALSE
Serpinb13	106.917	71.5056	0.580368	0.576849	2.64377	0.00819875	0.206935	0.188092	FALSE
Il5ra	488.078	572.848	-0.231041	-0.234559	-2.64375	0.0081993	0.206788	0.188092	FALSE
Slit1	332.586	403.35	-0.278306	-0.281825	-2.64365	0.00820177	0.20669	0.188092	FALSE
RF00100.292	14.8012	32.754	-1.14596	-1.14948	-2.64364	0.0082021	0.206537	0.188092	FALSE
Slc22a15	245.667	190.043	0.370381	0.366862	2.64316	0.00821362	0.206667	0.188182	FALSE
Olr658	38.6664	65.3447	-0.756988	-0.760507	-2.64273	0.00822416	0.206772	0.188182	FALSE
LOC103694892	8.11995	22.4089	-1.46453	-1.46805	-2.64268	0.00822529	0.20664	0.188182	FALSE
Tlcd1	2125.41	2295.63	-0.111154	-0.114672	-2.64217	0.00823765	0.20679	0.188182	FALSE
Slc35b2	140.782	188.224	-0.41899	-0.422509	-2.64216	0.0082379	0.206636	0.188182	FALSE
Rbmx2	63.8895	97.0942	-0.603807	-0.607326	-2.64175	0.00824788	0.206726	0.188209	FALSE
Bglap	64.4471	37.7717	0.770809	0.76729	2.64159	0.00825182	0.206665	0.188209	FALSE
Irf6	117.618	161.296	-0.455601	-0.459119	-2.64099	0.00826641	0.206871	0.188329	FALSE
RF00560.62	7.40059	0	3.88764	3.88412	2.64036	0.00828187	0.207098	0.188329	FALSE
Sox15	63.1612	96.1725	-0.606585	-0.610104	-2.63994	0.00829213	0.207195	0.188329	FALSE
Grb14	102.772	143.827	-0.484891	-0.488409	-2.63955	0.00830174	0.207275	0.188329	FALSE
Map3k1	570.511	661.597	-0.213699	-0.217217	-2.63906	0.00831372	0.207414	0.188329	FALSE
Spata2	127.833	88.8331	0.525091	0.521572	2.63897	0.0083158	0.207307	0.188329	FALSE
AABR07058745.1	662.661	568.637	0.220763	0.217244	2.63827	0.00833303	0.207576	0.188329	FALSE
Ror2	124.704	169.511	-0.442868	-0.446387	-2.63814	0.00833618	0.207495	0.188329	FALSE
AABR07015917.1	74.941	45.933	0.706223	0.702704	2.63814	0.00833632	0.20734	0.188329	FALSE
Ica1l	137.608	97.0169	0.504252	0.500733	2.63812	0.00833663	0.207188	0.188329	FALSE
Polm	394.29	322.833	0.288466	0.284947	2.6381	0.0083373	0.207046	0.188329	FALSE
RF00478.1	164.251	119.561	0.458156	0.454638	2.6379	0.00834223	0.206931	0.188329	FALSE
RF00478.4	164.251	119.561	0.458156	0.454638	2.6379	0.00834223	0.206931	0.188329	FALSE
Slc25a40	114.893	158.047	-0.460061	-0.463579	-2.63762	0.00834912	0.206864	0.188329	FALSE
Psrc1	112.367	155.083	-0.46483	-0.468349	-2.63746	0.00835283	0.206798	0.188329	FALSE
AC098008.1	5.17952	17.3333	-1.74266	-1.74618	-2.63447	0.008427	0.208475	0.189857	FALSE
Traf7	226.082	284.934	-0.333783	-0.337301	-2.63386	0.00844196	0.208686	0.19004	FALSE
Ift52	114.183	77.597	0.557271	0.553753	2.63325	0.00845715	0.208902	0.19004	FALSE
Plcxd1	110.11	152.359	-0.468536	-0.472054	-2.63319	0.00845868	0.208781	0.19004	FALSE
RF00432.10	2.05922	11.2252	-2.44657	-2.45009	-2.6331	0.0084609	0.208676	0.19004	FALSE
AABR07038355.2	2.05922	11.2224	-2.44621	-2.44973	-2.63255	0.00847471	0.208858	0.190157	FALSE
Ggt6	193.953	145.155	0.41811	0.414591	2.63221	0.00848308	0.208906	0.190157	FALSE
Epc1	184.313	136.842	0.42965	0.426131	2.63212	0.00848545	0.208805	0.190157	FALSE
Nxn	75.5973	111.211	-0.556897	-0.560415	-2.6302	0.00853349	0.209828	0.191089	FALSE
Ttc39d	259.389	202.403	0.357886	0.354368	2.62917	0.00855947	0.210307	0.191438	FALSE
AC141145.1	30.2228	54.1004	-0.840003	-0.843521	-2.62901	0.00856337	0.210244	0.191438	FALSE
Acsbg1	142.49	189.935	-0.414641	-0.41816	-2.6288	0.00856856	0.210212	0.191438	FALSE
Akap9	786.503	683.969	0.20152	0.198002	2.62844	0.00857767	0.210276	0.191497	FALSE
Tox3	138.606	97.9993	0.500143	0.496624	2.62782	0.00859347	0.210504	0.191593	FALSE
Sec31b	401.241	478.038	-0.252657	-0.256175	-2.62776	0.00859496	0.210382	0.191593	FALSE
RF00026.220	11.465	27.5925	-1.26704	-1.27056	-2.62631	0.00863157	0.211118	0.192264	FALSE
Capn12	275.656	340.003	-0.302679	-0.306198	-2.62597	0.0086402	0.21117	0.192311	FALSE
Slc20a1	152.076	109.413	0.475014	0.471496	2.62468	0.00867301	0.211812	0.192864	FALSE
Cracr2a	94.1215	61.3433	0.617619	0.6141	2.62372	0.00869751	0.212251	0.192864	FALSE
Dsc1	416.321	343.163	0.278803	0.275284	2.62326	0.00870919	0.212376	0.192864	FALSE
Tdrkh	110.091	152.163	-0.466914	-0.470433	-2.62319	0.00871106	0.212262	0.192864	FALSE
Acot2	88.5371	126.652	-0.516513	-0.520032	-2.62289	0.00871876	0.21229	0.192864	FALSE
Olr670	15.5566	33.6923	-1.1149	-1.11842	-2.62287	0.0087193	0.212144	0.192864	FALSE
RF00100.19	24.0811	9.18002	1.39133	1.38782	2.62285	0.00871981	0.211997	0.192864	FALSE
Dennd2d	286.626	352.074	-0.296708	-0.300227	-2.62279	0.00872139	0.211876	0.192864	FALSE
Khdrbs1	147.068	105.203	0.483301	0.479782	2.62269	0.00872386	0.211777	0.192864	FALSE
AABR07040736.2	24.0811	9.18544	1.39048	1.38696	2.62163	0.00875111	0.21228	0.193322	FALSE
AABR07050593.1	33.442	15.302	1.12794	1.12442	2.62121	0.0087618	0.21238	0.193324	FALSE
AABR07028535.1	15.5835	33.717	-1.11346	-1.11698	-2.62111	0.00876434	0.212283	0.193324	FALSE
AABR07044442.1	95.3263	134.697	-0.498772	-0.502291	-2.62068	0.00877547	0.212394	0.193426	FALSE
Reg3g	88.9328	57.2109	0.636427	0.632909	2.61993	0.0087947	0.212701	0.193461	FALSE
Slc30a8	70.0134	104.279	-0.57474	-0.578258	-2.61988	0.00879616	0.212577	0.193461	FALSE
Parp10	154.153	203.164	-0.39828	-0.401798	-2.61985	0.00879673	0.212433	0.193461	FALSE
Lbx2	203.134	153.328	0.405806	0.402287	2.61943	0.00880772	0.212539	0.193558	FALSE
Dmrt3	38.1629	64.4147	-0.755221	-0.75874	-2.61856	0.00883018	0.212923	0.193907	FALSE
Igsf10	411.681	489.112	-0.248639	-0.252157	-2.61816	0.00884054	0.213014	0.19399	FALSE
AABR07018331.2	11.483	27.5539	-1.26276	-1.26627	-2.61758	0.0088557	0.213221	0.19409	FALSE
AABR07057237.1	13.3444	3.08859	2.11121	2.10769	2.61748	0.00885823	0.213124	0.19409	FALSE
Dtx4	117.079	160.222	-0.452599	-0.456117	-2.61634	0.00888785	0.213678	0.194589	FALSE
Vwf	943.696	831.366	0.182838	0.17932	2.616	0.00889677	0.213734	0.194589	FALSE
Gpr15	78.6189	49.0439	0.680801	0.677283	2.61584	0.00890076	0.213671	0.194589	FALSE
Usp42	208.844	158.374	0.399088	0.395569	2.61468	0.00893114	0.214242	0.195108	FALSE
Dsc3	245.712	306.407	-0.318484	-0.322003	-2.61435	0.00893962	0.214286	0.195149	FALSE
Crlf2	54.3308	84.8726	-0.643528	-0.647047	-2.61338	0.00896509	0.214738	0.195411	FALSE
Psmc5	89.4363	127.571	-0.512366	-0.515885	-2.61328	0.00896791	0.214647	0.195411	FALSE
Eif4b	883.321	994.218	-0.170625	-0.174143	-2.61314	0.00897147	0.214574	0.195411	FALSE
Rufy1	543.03	459.16	0.242036	0.238517	2.61247	0.00898905	0.214836	0.195465	FALSE
Hgf	393.588	322.856	0.285798	0.282279	2.61227	0.00899425	0.214801	0.195465	FALSE
AABR07067775.2	240.92	301.007	-0.321246	-0.324764	-2.61219	0.00899652	0.214698	0.195465	FALSE
Rnf103	219.248	167.49	0.38849	0.384972	2.61204	0.00900044	0.214633	0.195465	FALSE
Gpld1	467.37	549.333	-0.233116	-0.236635	-2.61089	0.00903081	0.215199	0.195963	FALSE
AABR07064011.2	3.10228	13.2871	-2.09862	-2.10214	-2.61066	0.00903668	0.215181	0.195963	FALSE
Hspa8	189.708	141.865	0.419261	0.415742	2.60995	0.00905542	0.215468	0.196225	FALSE
AABR07011951.1	189.726	141.887	0.419173	0.415655	2.60957	0.00906566	0.215554	0.196303	FALSE
RF00001.196	102.592	68.3861	0.585147	0.581629	2.60904	0.00907961	0.215727	0.196373	FALSE
AABR07055919.2	5.27845	17.3526	-1.71697	-1.72048	-2.60873	0.00908784	0.215765	0.196373	FALSE
Pgm2	158.865	115.421	0.460896	0.457378	2.60868	0.00908927	0.215641	0.196373	FALSE
AC103270.1	15.6015	33.6367	-1.10835	-1.11187	-2.60833	0.00909865	0.215705	0.196373	FALSE
Neurod4	163.676	119.531	0.45346	0.449942	2.60819	0.00910215	0.21563	0.196373	FALSE
AABR07029573.3	18.9016	6.12738	1.62517	1.62165	2.60742	0.00912264	0.215958	0.196671	FALSE
AABR07035273.1	209.294	265.444	-0.342882	-0.346401	-2.60665	0.00914319	0.216286	0.19697	FALSE
Gna12	191.156	244.962	-0.35781	-0.361329	-2.60522	0.00918143	0.217033	0.197251	FALSE
Gtf2e1	86.1542	123.522	-0.519774	-0.523292	-2.60504	0.00918627	0.216989	0.197251	FALSE
Arhgef12	348.618	419.838	-0.268183	-0.271701	-2.60483	0.00919209	0.216968	0.197251	FALSE
Ints7	284.001	224.709	0.337833	0.334315	2.60443	0.00920262	0.217059	0.197251	FALSE
Ctsr	82.0537	118.601	-0.531474	-0.534993	-2.60441	0.00920322	0.216915	0.197251	FALSE
Nlrp4a	1731.36	1577.58	0.134193	0.130674	2.6042	0.00920901	0.216894	0.197251	FALSE
Plcb2	343.052	413.717	-0.270215	-0.273734	-2.60419	0.00920908	0.216738	0.197251	FALSE
Cramp1	355.003	426.813	-0.265773	-0.269292	-2.60417	0.00920968	0.216595	0.197251	FALSE
RF00600.1	2.14015	11.2529	-2.39452	-2.39804	-2.60372	0.00922182	0.216723	0.197368	FALSE
RF00001.286	2.12214	11.2114	-2.40137	-2.40489	-2.60324	0.00923475	0.216869	0.197501	FALSE
LOC102554608	63.44	95.979	-0.597325	-0.600843	-2.60142	0.00928387	0.217865	0.198073	FALSE
AABR07004949.1	29.6023	52.9847	-0.839868	-0.843387	-2.60141	0.00928426	0.217717	0.198073	FALSE
Pdk4	66.6501	99.9087	-0.584003	-0.587521	-2.60129	0.00928731	0.217631	0.198073	FALSE
Plch1	476.218	398.285	0.257822	0.254303	2.60125	0.00928834	0.217498	0.198073	FALSE
Clasp2	461.965	543.114	-0.233472	-0.236991	-2.59981	0.00932766	0.218261	0.198768	FALSE
Tgfbr2	268.822	211.356	0.346976	0.343457	2.59905	0.00934825	0.218584	0.199063	FALSE
Ubxn10	82.0809	118.543	-0.530294	-0.533812	-2.59856	0.00936147	0.218736	0.199201	FALSE
RF00001.144	4.18136	15.2907	-1.87061	-1.87413	-2.59745	0.00939185	0.219288	0.199704	FALSE
Foxb2	84.7517	54.1166	0.64717	0.643651	2.59618	0.00942673	0.219943	0.200301	FALSE
Osbpl11	254.911	199.132	0.356268	0.35275	2.5952	0.0094537	0.220414	0.20059	FALSE
F11r	206.11	156.342	0.398708	0.39519	2.59519	0.00945394	0.220261	0.20059	FALSE
Dlk2	170.402	125.498	0.441284	0.437765	2.5947	0.00946739	0.220416	0.200731	FALSE
Nsdhl	127.887	172.388	-0.430791	-0.43431	-2.59388	0.00948984	0.22078	0.201063	FALSE
Cep89	239.831	185.891	0.367562	0.364043	2.59277	0.00952057	0.221336	0.201569	FALSE
Egr3	159.576	208.801	-0.387886	-0.391404	-2.59191	0.00954456	0.221735	0.201927	FALSE
RF00001.174	2.15816	11.2309	-2.37959	-2.38311	-2.59167	0.00955116	0.221729	0.201927	FALSE
Mir628	0	7.15972	-3.8399	-3.84342	-2.59117	0.00956513	0.221895	0.201953	FALSE
AABR07062812.1	50.3652	27.565	0.869593	0.866074	2.59113	0.00956607	0.221758	0.201953	FALSE
Brsk1	365.605	298.141	0.29429	0.290771	2.58962	0.00960811	0.222573	0.202249	FALSE
AABR07019091.1	20.853	40.9545	-0.973765	-0.977283	-2.58941	0.00961418	0.222555	0.202249	FALSE
Nlrp2	172.83	127.682	0.436804	0.433286	2.58839	0.00964271	0.223056	0.202249	FALSE
Hltf	216.901	273.551	-0.334776	-0.338294	-2.58787	0.00965725	0.223233	0.202249	FALSE
Ch25h	83.3218	53.0624	0.651003	0.647485	2.58779	0.00965929	0.223121	0.202249	FALSE
AC122968.1	13.7041	30.6756	-1.16249	-1.166	-2.58775	0.0096604	0.222987	0.202249	FALSE
Cfi	422.138	349.385	0.272897	0.269378	2.5875	0.00966744	0.222991	0.202249	FALSE
LOC103690028	332.684	268.575	0.30883	0.305312	2.58727	0.00967387	0.222981	0.202249	FALSE
AC124874.2	70.2741	104.118	-0.567156	-0.570675	-2.58693	0.00968361	0.223047	0.202249	FALSE
Adamts13	241.648	301.183	-0.317735	-0.321254	-2.58628	0.00970192	0.223309	0.202249	FALSE
AABR07065815.2	12.3193	28.5889	-1.21453	-1.21805	-2.58626	0.00970235	0.223161	0.202249	FALSE
Simc1	189.852	243.07	-0.356492	-0.36001	-2.58626	0.00970235	0.223003	0.202249	FALSE
Noct	182.263	135.846	0.424048	0.420529	2.58553	0.00972283	0.223315	0.202249	FALSE
AABR07015029.1	23.8292	9.18846	1.37484	1.37132	2.58546	0.0097249	0.223204	0.202249	FALSE
Eef1a1	166.67	122.448	0.444828	0.441309	2.58531	0.00972918	0.223145	0.202249	FALSE
LOC102551183	10.341	25.5473	-1.30479	-1.30831	-2.58523	0.00973152	0.22304	0.202249	FALSE
Zfp583	70.4269	104.279	-0.566252	-0.56977	-2.58522	0.00973155	0.222883	0.202249	FALSE
Rtkn	144.936	191.894	-0.404891	-0.408409	-2.58508	0.00973569	0.222742	0.202249	FALSE
LOC103692165	144.936	191.894	-0.404891	-0.408409	-2.58508	0.00973569	0.222742	0.202249	FALSE
AABR07054609.1	18.6857	37.8685	-1.01906	-1.02258	-2.58497	0.00973873	0.222576	0.202249	FALSE
AABR07062069.1	71.6049	43.8298	0.708146	0.704627	2.58494	0.00973953	0.222437	0.202249	FALSE
Spata22	55.401	85.8276	-0.63153	-0.635049	-2.58468	0.00974686	0.222448	0.202249	FALSE
Tusc2	60.2746	91.8554	-0.607815	-0.611334	-2.58465	0.00974772	0.222311	0.202249	FALSE
Nfe2l3	172.839	127.751	0.436101	0.432582	2.58457	0.00975012	0.22221	0.202249	FALSE
Ptx4	119.461	162.428	-0.443259	-0.446777	-2.58452	0.00975139	0.222082	0.202249	FALSE
RF00560.420	0	7.12919	-3.83374	-3.83726	-2.58425	0.00975916	0.222103	0.202268	FALSE
Dusp26	463.009	386.713	0.259775	0.256257	2.58375	0.00977318	0.222266	0.202285	FALSE
Mir135a-1	8.5606	1.01849	3.07128	3.06777	2.58373	0.00977372	0.222123	0.202285	FALSE
Gpc6	146.204	105.084	0.476439	0.47292	2.58065	0.00986158	0.223962	0.203961	FALSE
LOC100911398	41.598	68.3755	-0.716965	-0.720484	-2.57888	0.00991224	0.224876	0.204562	FALSE
Olr1434	41.598	68.3755	-0.716965	-0.720484	-2.57888	0.00991224	0.224876	0.204562	FALSE
Mrpl46	117.016	80.627	0.537368	0.533849	2.57878	0.00991487	0.2247	0.204562	FALSE
Pou5f1	93.4469	131.78	-0.495912	-0.49943	-2.57866	0.0099184	0.224623	0.204562	FALSE
LOC100910467	69.096	41.9422	0.720199	0.71668	2.5773	0.00995761	0.225354	0.205155	FALSE
Lypd4	56.2642	86.7961	-0.625413	-0.628932	-2.57692	0.00996855	0.225444	0.205155	FALSE
Homer1	139.046	99.0894	0.488764	0.485245	2.57676	0.00997309	0.225389	0.205155	FALSE
RF00026.92	16.9053	5.10066	1.72872	1.7252	2.5767	0.00997493	0.225273	0.205155	FALSE
Clec9a	392.185	466.59	-0.250621	-0.254139	-2.57638	0.00998411	0.225324	0.205201	FALSE
Icos	65.535	98.1818	-0.583189	-0.586707	-2.5755	0.0100094	0.225738	0.205264	FALSE
AABR07072821.1	403.246	478.6	-0.247159	-0.250677	-2.57533	0.0100146	0.225697	0.205264	FALSE
AABR07015648.1	7.20272	20.4412	-1.50487	-1.50838	-2.57528	0.010016	0.225573	0.205264	FALSE
Ptpn1	93.348	131.603	-0.495504	-0.499023	-2.57501	0.0100237	0.225588	0.205264	FALSE
Khdrbs2	152.139	110.207	0.465178	0.461659	2.57485	0.0100285	0.22554	0.205264	FALSE
Dok2	345.076	280.002	0.301476	0.297957	2.57483	0.0100289	0.225394	0.205264	FALSE
RF00401.3	8.51569	1.01849	3.0637	3.06018	2.57396	0.0100543	0.225807	0.205424	FALSE
Olr313	31.4279	55.1159	-0.81042	-0.813939	-2.57367	0.0100627	0.225839	0.205424	FALSE
ND3	77.9624	113.213	-0.538188	-0.541706	-2.5735	0.0100675	0.225791	0.205424	FALSE
AABR07071299.1	23.7034	9.16335	1.37115	1.36763	2.57333	0.0100725	0.225746	0.205424	FALSE
AABR07060560.1	122.986	166.322	-0.435478	-0.438996	-2.57324	0.0100752	0.225652	0.205424	FALSE
Pcmt1	47.3888	25.5031	0.893874	0.890355	2.57302	0.0100816	0.225639	0.205424	FALSE
Fam50a	116.971	80.6661	0.53611	0.532592	2.57277	0.0100887	0.225642	0.205424	FALSE
Cacnb3	502.619	586.132	-0.22176	-0.225279	-2.57256	0.0100949	0.225625	0.205424	FALSE
AABR07030690.1	7.22073	20.4522	-1.50204	-1.50556	-2.57241	0.0100994	0.225569	0.205424	FALSE
RGD1562608	138.273	183.957	-0.411847	-0.415366	-2.57106	0.0101387	0.226292	0.206021	FALSE
AABR07049994.1	177.155	131.683	0.427943	0.424425	2.57093	0.0101427	0.226224	0.206021	FALSE
Got1	108.266	149.083	-0.461538	-0.465056	-2.56923	0.0101925	0.22718	0.206879	FALSE
RF00026.827	4.29831	15.3433	-1.83577	-1.83929	-2.56901	0.010199	0.227167	0.206879	FALSE
Tmem30a	137.634	98.0242	0.489631	0.486112	2.56784	0.0102335	0.227781	0.207438	FALSE
AABR07059632.3	121.485	164.468	-0.437035	-0.440554	-2.56725	0.010251	0.228013	0.207631	FALSE
AC113837.2	52.9191	29.6517	0.835673	0.832155	2.56704	0.0102571	0.227993	0.207631	FALSE
LOC689396	74.0147	45.8973	0.689403	0.685884	2.5665	0.0102732	0.228193	0.207754	FALSE
Sftpa1	97.0079	64.329	0.592633	0.589114	2.56636	0.0102773	0.228128	0.207754	FALSE
AABR07056517.1	14.5044	31.6803	-1.1271	-1.13061	-2.56566	0.0102981	0.228433	0.208033	FALSE
Cfap43	363.825	297.133	0.292133	0.288614	2.5651	0.0103146	0.228643	0.208084	FALSE
Lgr5	241.35	187.767	0.362181	0.358662	2.56492	0.0103201	0.228607	0.208084	FALSE
Prr7	59.5824	34.7108	0.7795	0.775981	2.56484	0.0103224	0.228504	0.208084	FALSE
AABR07048487.2	10.44	25.5501	-1.29121	-1.29473	-2.56456	0.0103306	0.228528	0.208084	FALSE
Sult1d1	83.3218	119.5	-0.520246	-0.523764	-2.56438	0.0103359	0.22849	0.208084	FALSE
Cactin	226.334	174.589	0.37449	0.370971	2.56361	0.010359	0.228845	0.208386	FALSE
Dlx1	68.0349	101.058	-0.570833	-0.574351	-2.56341	0.010365	0.228821	0.208386	FALSE
Bdkrb2	124.047	167.365	-0.432109	-0.435628	-2.56299	0.0103776	0.228943	0.208497	FALSE
Olr1767	26.9315	49.0136	-0.863886	-0.867405	-2.56259	0.0103896	0.229051	0.208595	FALSE
AABR07062915.1	12.4363	28.5778	-1.20034	-1.20386	-2.56193	0.0104091	0.229326	0.208846	FALSE
LOC100911486	636.261	729.188	-0.196671	-0.20019	-2.56097	0.0104381	0.229808	0.209284	FALSE
Rnf157	319.502	257.364	0.312015	0.308496	2.56053	0.0104513	0.229943	0.209407	FALSE
RF00100.386	66.1106	39.795	0.732292	0.728774	2.55818	0.0105222	0.231347	0.210686	FALSE
AABR07013750.1	23.6405	9.19388	1.36251	1.359	2.55751	0.0105423	0.231631	0.210807	FALSE
Mc4r	86.7838	56.1538	0.628041	0.624523	2.55751	0.0105426	0.231479	0.210807	FALSE
AABR07063654.3	16.6445	34.7052	-1.0601	-1.06362	-2.55574	0.0105964	0.232503	0.211739	FALSE
AABR07018164.1	4.29831	15.2604	-1.82795	-1.83147	-2.55463	0.0106302	0.233088	0.212076	FALSE
RF00026.300	8.42564	1.01849	3.04836	3.04484	2.55426	0.0106414	0.233097	0.212076	FALSE
RF00026.478	8.42564	1.01849	3.04836	3.04484	2.55426	0.0106414	0.233097	0.212076	FALSE
Dbi	243.554	189.918	0.358864	0.355345	2.55424	0.010642	0.232873	0.212076	FALSE
LOC690035	266.807	210.528	0.341784	0.338266	2.55245	0.0106969	0.233917	0.213027	FALSE
Madcam1	67.3427	40.8103	0.722589	0.71907	2.55182	0.0107163	0.234183	0.213269	FALSE
Eps15l1	365.839	299.289	0.289666	0.286147	2.5513	0.0107323	0.234374	0.213443	FALSE
AC142187.1	144.505	104.074	0.47351	0.469991	2.55101	0.0107412	0.234411	0.213476	FALSE
Lamtor2	57.3882	87.8369	-0.614073	-0.617592	-2.55059	0.0107541	0.234535	0.213589	FALSE
AABR07013801.1	22.5883	42.9884	-0.928372	-0.93189	-2.54968	0.0107822	0.234989	0.214003	FALSE
AABR07072002.1	68.6019	41.8181	0.714118	0.7106	2.54896	0.0108044	0.235315	0.2143	FALSE
Wfdc9	12.5172	28.5917	-1.19168	-1.1952	-2.54794	0.010836	0.235844	0.214782	FALSE
AABR07068709.1	20.2414	7.14586	1.50213	1.49861	2.54726	0.0108572	0.236147	0.214996	FALSE
Cldn7	71.2452	43.9047	0.698417	0.694898	2.54713	0.0108613	0.236079	0.214996	FALSE
Rtl9	99.9214	138.898	-0.475161	-0.47868	-2.54654	0.0108798	0.236322	0.215216	FALSE
Htr1b	110.613	75.7341	0.546504	0.542986	2.54611	0.010893	0.236449	0.215288	FALSE
Kcnc1	239.849	186.813	0.360535	0.357016	2.54592	0.010899	0.236422	0.215288	FALSE
Nptx1	166.149	215.338	-0.374129	-0.377647	-2.54572	0.0109053	0.2364	0.215288	FALSE
Hnrnpr	172.929	128.456	0.428906	0.425387	2.54541	0.010915	0.236453	0.215311	FALSE
RF00100.191	21.8601	8.13945	1.42529	1.42178	2.54509	0.0109248	0.236508	0.215311	FALSE
Mapk13	234.085	181.757	0.365027	0.361508	2.54481	0.0109338	0.236544	0.215311	FALSE
Ifi35	126.412	88.911	0.507703	0.504185	2.54444	0.0109454	0.236637	0.215311	FALSE
Shf	291.365	355.222	-0.28589	-0.289409	-2.54432	0.0109491	0.236558	0.215311	FALSE
Clvs1	63.3051	95.0187	-0.58589	-0.589409	-2.54415	0.0109543	0.236514	0.215311	FALSE
Tmem115	87.9797	124.734	-0.50361	-0.507129	-2.54405	0.0109575	0.236425	0.215311	FALSE
Asap3	193.404	246.13	-0.347802	-0.351321	-2.5435	0.0109747	0.236638	0.215505	FALSE
AABR07029215.1	55.2661	31.6194	0.805582	0.802064	2.5417	0.0110314	0.237704	0.216475	FALSE
Lonrf3	837.273	734.667	0.188608	0.18509	2.54079	0.0110601	0.238163	0.216894	FALSE
Anxa6	352.944	287.939	0.293672	0.290153	2.53925	0.0111091	0.239059	0.217709	FALSE
AABR07003935.15	8.38073	1.02953	3.02509	3.02157	2.53819	0.0111427	0.239625	0.218218	FALSE
Ripor1	439.359	516.62	-0.233703	-0.237222	-2.53797	0.0111498	0.239618	0.218218	FALSE
LOC108348453	146.933	106.341	0.46646	0.462941	2.53686	0.0111851	0.240216	0.218763	FALSE
Rpp25l	18.1822	36.7309	-1.01447	-1.01799	-2.53644	0.0111987	0.240348	0.218883	FALSE
Racgap1	330.904	398.449	-0.267985	-0.271504	-2.53584	0.0112177	0.240599	0.219056	FALSE
RF00560.134	28.3074	12.3156	1.20069	1.19717	2.53547	0.0112298	0.240617	0.219056	FALSE
RF00560.442	28.3074	12.3156	1.20069	1.19717	2.53547	0.0112298	0.240617	0.219056	FALSE
RF00003.199	0	8.21415	-3.06705	-3.07056	-2.53508	0.0112421	0.240644	0.219152	FALSE
AC091481.2	32.6866	15.2769	1.09735	1.09383	2.53432	0.0112664	0.241005	0.219482	FALSE
AABR07053688.1	64.6269	38.8619	0.733781	0.730262	2.53382	0.0112826	0.241192	0.219616	FALSE
Rpain	58.3775	88.8303	-0.60564	-0.609159	-2.53365	0.0112882	0.241153	0.219616	FALSE
Pdcd7	115.235	79.7306	0.531373	0.527855	2.53298	0.0113097	0.241453	0.219889	FALSE
Gpr88	504.184	425.867	0.243547	0.240028	2.53257	0.0113231	0.241579	0.219978	FALSE
N4bp2	391.196	464.171	-0.246763	-0.250282	-2.53238	0.0113292	0.24155	0.219978	FALSE
AABR07060591.1	19.639	38.7404	-0.980118	-0.983637	-2.53202	0.0113407	0.241636	0.220056	FALSE
Dglucy	301.752	242.112	0.317687	0.314168	2.53164	0.011353	0.241739	0.220063	FALSE
RF00560.130	6.15966	18.407	-1.57933	-1.58285	-2.53155	0.0113559	0.241643	0.220063	FALSE
Hnrnpll	83.7804	119.523	-0.512599	-0.516118	-2.53054	0.0113889	0.242185	0.220556	FALSE
S100z	21.788	8.16154	1.41662	1.4131	2.5292	0.0114323	0.24295	0.221253	FALSE
Nop58	139.523	100.18	0.477909	0.474391	2.52819	0.0114653	0.243492	0.221697	FALSE
Msr1	235.667	293.095	-0.314619	-0.318138	-2.52793	0.0114737	0.243509	0.221697	FALSE
Polr2g	60.9041	91.8524	-0.592777	-0.596296	-2.52761	0.0114841	0.243572	0.221697	FALSE
AABR07015003.1	41.3641	21.4322	0.948601	0.945082	2.52757	0.0114853	0.243438	0.221697	FALSE
Klhl15	79.5359	114.397	-0.524372	-0.527891	-2.52699	0.0115044	0.243683	0.221877	FALSE
AABR07068163.1	51.0487	28.5612	0.837819	0.834301	2.52682	0.0115099	0.24364	0.221877	FALSE
RF00560.51	0	8.17539	-3.06022	-3.06374	-2.52646	0.0115219	0.243734	0.221877	FALSE
Chd7	2045.4	2204.87	-0.108308	-0.111826	-2.52636	0.011525	0.243642	0.221877	FALSE
Clns1a	47.7036	75.4711	-0.661826	-0.665344	-2.52606	0.0115351	0.243696	0.221877	FALSE
AABR07069282.1	91.4326	60.2522	0.601694	0.598175	2.52587	0.0115412	0.243665	0.221877	FALSE
AABR07028055.1	156.59	204.046	-0.381904	-0.385422	-2.52569	0.0115473	0.243635	0.221877	FALSE
RF00003.187	8.2818	1.01567	3.02751	3.02399	2.52412	0.0115987	0.244561	0.222695	FALSE
AABR07036509.1	14.7203	4.07113	1.8543	1.85078	2.52391	0.0116058	0.244551	0.222695	FALSE
Gsto1	93.7978	62.2009	0.592619	0.5891	2.52348	0.0116198	0.244689	0.222695	FALSE
AABR07024833.1	24.8994	45.8889	-0.882031	-0.88555	-2.52348	0.0116201	0.244534	0.222695	FALSE
Vegfc	182.102	136.742	0.413286	0.409768	2.52296	0.0116373	0.244738	0.222881	FALSE
Ubxn11	197.442	250.207	-0.341694	-0.345212	-2.52256	0.0116503	0.244853	0.222986	FALSE
C7	297.021	238.091	0.319055	0.315537	2.52206	0.0116669	0.245043	0.223159	FALSE
Coq3	48.306	26.5605	0.862918	0.8594	2.52097	0.0117033	0.245648	0.22371	FALSE
Igfbp2	91.4057	60.2912	0.600337	0.596818	2.52036	0.0117234	0.245911	0.223949	FALSE
Lpin1	268.165	328.966	-0.294814	-0.298333	-2.52008	0.0117329	0.24595	0.223985	FALSE
Me2	207.791	159.154	0.384716	0.381197	2.51959	0.0117492	0.246133	0.224039	FALSE
Akr1b8	186.543	237.869	-0.350659	-0.354177	-2.51954	0.0117509	0.24601	0.224039	FALSE
Rpl36	28.1275	12.2797	1.19571	1.1922	2.51906	0.0117669	0.246185	0.224056	FALSE
Gpr142	96.3333	64.3182	0.582809	0.57929	2.51906	0.011767	0.246028	0.224056	FALSE
Olr1229	22.7233	42.8698	-0.915791	-0.919309	-2.51727	0.0118269	0.246963	0.22472	FALSE
LOC100910939	22.7233	42.8698	-0.915791	-0.919309	-2.51727	0.0118269	0.246963	0.22472	FALSE
LOC100911888	22.7233	42.8698	-0.915791	-0.919309	-2.51727	0.0118269	0.246963	0.22472	FALSE
Sema4b	421.212	350.406	0.265521	0.262002	2.51711	0.0118323	0.246757	0.22472	FALSE
Tmem131	320.905	386.952	-0.270007	-0.273526	-2.51672	0.0118454	0.246872	0.224824	FALSE
LOC103692168	210.436	161.526	0.381613	0.378094	2.51629	0.0118599	0.247015	0.224955	FALSE
Ncam2	318.648	384.447	-0.270821	-0.274339	-2.51566	0.0118809	0.247293	0.225208	FALSE
Lrrc39	200.984	153.303	0.390696	0.387177	2.51424	0.0119288	0.248132	0.225972	FALSE
Sgca	171.329	220.55	-0.364339	-0.367858	-2.51382	0.0119432	0.248271	0.226098	FALSE
LOC500475	168.964	125.55	0.428449	0.42493	2.51355	0.0119523	0.248301	0.226126	FALSE
Dnajc27	234.49	182.725	0.359848	0.356329	2.51277	0.0119787	0.248691	0.226481	FALSE
LOC100912282	189.439	240.96	-0.347062	-0.350581	-2.51167	0.0120163	0.24931	0.226972	FALSE
RF00397	12.6971	3.04983	2.05769	2.05417	2.51156	0.0120201	0.24923	0.226972	FALSE
Zc3h12c	95.2815	132.843	-0.479452	-0.482971	-2.51087	0.0120435	0.249556	0.227027	FALSE
Mcpt8l2	39.8444	65.3421	-0.713637	-0.717155	-2.51082	0.012045	0.249427	0.227027	FALSE
G6pc	300.394	364.264	-0.27813	-0.281649	-2.51079	0.012046	0.24929	0.227027	FALSE
RT1-M6-2	123.418	165.674	-0.424792	-0.428311	-2.51035	0.012061	0.249441	0.227164	FALSE
Glul	111.054	76.5478	0.536823	0.533304	2.5099	0.0120765	0.249602	0.227311	FALSE
LOC499240	184.133	138.732	0.408446	0.404927	2.50912	0.0121031	0.249991	0.227665	FALSE
Olr566	35.4832	17.3665	1.03083	1.02732	2.5087	0.0121176	0.250131	0.22778	FALSE
Edn1	96.2435	64.3652	0.580409	0.576891	2.5085	0.0121246	0.250117	0.22778	FALSE
Depdc1	158.245	116.439	0.442581	0.439062	2.50727	0.0121669	0.250831	0.22843	FALSE
Ly6h	258.895	318.362	-0.298304	-0.301823	-2.50661	0.0121894	0.251134	0.228706	FALSE
Gsc	70.7417	43.9071	0.688107	0.684588	2.50493	0.0122477	0.252174	0.229572	FALSE
Spast	540.593	624.635	-0.208471	-0.21199	-2.50483	0.0122511	0.252085	0.229572	FALSE
Nrxn3	429.261	504.606	-0.233302	-0.23682	-2.50421	0.0122726	0.252367	0.229714	FALSE
Fer1l4	575.294	492.23	0.224968	0.221449	2.50394	0.0122819	0.252397	0.229714	FALSE
Abhd1	775.361	875.028	-0.174461	-0.17798	-2.50381	0.0122864	0.25233	0.229714	FALSE
RF00421.15	14.6213	4.07936	1.84166	1.83814	2.50371	0.0122898	0.252241	0.229714	FALSE
Nfe2	72.2253	105.264	-0.543439	-0.546957	-2.50329	0.0123046	0.252384	0.229844	FALSE
RF00026.614	14.5853	4.0655	1.84301	1.83949	2.50188	0.0123537	0.253231	0.230544	FALSE
AABR07013157.1	132.815	94.8775	0.485275	0.481757	2.50176	0.0123577	0.253152	0.230544	FALSE
Ccdc116	70.4629	103.103	-0.549147	-0.552666	-2.50083	0.0123901	0.253657	0.231003	FALSE
AABR07033056.1	16.4198	5.08399	1.6914	1.68788	2.50061	0.012398	0.253658	0.231005	FALSE
Fscn1	101.432	139.886	-0.463746	-0.467264	-2.49958	0.0124342	0.254239	0.231533	FALSE
AABR07000292.1	6.2586	18.3683	-1.55331	-1.55682	-2.49854	0.0124705	0.254819	0.232062	FALSE
Tssk1b	52.0379	29.5327	0.817253	0.813734	2.49718	0.0125184	0.255637	0.232807	FALSE
Znrf2	274.775	218.765	0.328864	0.325346	2.49693	0.0125274	0.25566	0.232827	FALSE
Secisbp2	369.966	304.379	0.281525	0.278006	2.49618	0.0125539	0.25604	0.233174	FALSE
Ing3	85.7764	121.352	-0.500544	-0.504062	-2.49548	0.0125788	0.256386	0.233489	FALSE
Mup4	42.3622	68.3642	-0.690462	-0.693981	-2.49524	0.0125872	0.256395	0.233497	FALSE
Cables2	68.0528	100.097	-0.556673	-0.560191	-2.49441	0.0126167	0.256835	0.233897	FALSE
LOC103694506	70.6067	43.9045	0.685437	0.681919	2.49393	0.0126337	0.25702	0.234066	FALSE
AABR07013798.1	14.5673	4.08217	1.83532	1.8318	2.4932	0.0126596	0.257386	0.234276	FALSE
Bend7	38.3876	63.2774	-0.721048	-0.724567	-2.49317	0.0126609	0.257251	0.234276	FALSE
Tubgcp6	553.919	638.492	-0.204994	-0.208512	-2.49242	0.0126876	0.257631	0.234542	FALSE
AABR07043701.1	28.9638	51.0144	-0.816652	-0.82017	-2.49232	0.0126912	0.257542	0.234542	FALSE
Dennd4a	509.605	432.036	0.23823	0.234712	2.49205	0.0127009	0.257579	0.234556	FALSE
Slc25a41	69.8153	102.192	-0.549661	-0.55318	-2.49185	0.0127078	0.257558	0.234556	FALSE
Bcar3	399.163	331.016	0.270075	0.266556	2.49096	0.0127398	0.258045	0.234898	FALSE
Dio1	70.6336	103.158	-0.546431	-0.549949	-2.49038	0.0127605	0.258303	0.234898	FALSE
RGD1561661	44.1067	70.5118	-0.676866	-0.680384	-2.49034	0.012762	0.258171	0.234898	FALSE
RF00026.893	14.5404	4.07655	1.83465	1.83113	2.49027	0.0127645	0.258061	0.234898	FALSE
Dus3l	137.527	99.026	0.473834	0.470315	2.49023	0.0127661	0.257933	0.234898	FALSE
Rasl11a	104.534	71.4223	0.54953	0.546011	2.48765	0.0128591	0.259649	0.236393	FALSE
Col4a1	578.225	495.465	0.222847	0.219328	2.48719	0.0128758	0.259826	0.236393	FALSE
RF00560.419	12.5981	3.0665	2.03854	2.03502	2.48667	0.0128946	0.260043	0.236393	FALSE
AABR07062539.4	13.5422	29.6379	-1.12998	-1.13349	-2.48665	0.0128951	0.25989	0.236393	FALSE
AABR07054397.1	317.604	257.342	0.303543	0.300024	2.48645	0.0129025	0.259878	0.236393	FALSE
RF00560.198	10.476	2.03416	2.36458	2.36106	2.48635	0.0129059	0.259786	0.236393	FALSE
AABR07036167.1	23.119	9.18002	1.33251	1.32899	2.4862	0.0129114	0.259655	0.236393	FALSE
AABR07010840.1	23.119	9.18002	1.33251	1.32899	2.4862	0.0129114	0.259655	0.236393	FALSE
Clpb	139.928	101.132	0.468441	0.464922	2.48539	0.0129409	0.260006	0.236785	FALSE
AC126572.1	56.543	85.916	-0.603578	-0.607097	-2.48419	0.0129846	0.260722	0.237012	FALSE
Cyp4f5	231.657	180.774	0.357802	0.354283	2.48408	0.0129886	0.260641	0.237012	FALSE
Mrpl50	100.856	68.4333	0.559533	0.556015	2.48395	0.0129933	0.260573	0.237012	FALSE
RF00003.7	10.458	2.03135	2.3641	2.36058	2.48391	0.0129947	0.26036	0.237012	FALSE
RF00003.172	10.458	2.03135	2.3641	2.36058	2.48391	0.0129947	0.26036	0.237012	FALSE
AY172581.21	12.5981	3.07473	2.03468	2.03116	2.48361	0.013006	0.260344	0.237012	FALSE
Catsperg	649.965	562.077	0.209594	0.206075	2.48335	0.0130155	0.260374	0.237012	FALSE
AABR07051565.1	16.3837	33.7229	-1.04146	-1.04498	-2.48316	0.0130223	0.260349	0.237012	FALSE
Shisa2	61.3088	36.7365	0.738878	0.735359	2.48295	0.01303	0.260344	0.237012	FALSE
Olr410	39.5388	20.4107	0.953945	0.950426	2.48285	0.0130336	0.260255	0.237012	FALSE
AABR07040782.1	23.0021	42.9139	-0.899683	-0.903202	-2.48135	0.0130885	0.26119	0.237864	FALSE
AABR07035503.2	24.4857	44.9202	-0.875425	-0.878944	-2.48091	0.0131046	0.26135	0.23801	FALSE
Spn	175.537	224.607	-0.355629	-0.359147	-2.48051	0.0131195	0.261487	0.238134	FALSE
RF00026.777	8.11995	1.02953	2.97949	2.97597	2.4802	0.0131308	0.261551	0.238193	FALSE
AABR07038929.1	36.1305	60.2299	-0.737262	-0.740781	-2.47984	0.013144	0.261653	0.238286	FALSE
AABR07021419.1	33.7568	16.3313	1.04754	1.04402	2.47951	0.0131561	0.261734	0.238308	FALSE
RF00100.309	66.4703	40.7884	0.70455	0.701032	2.47937	0.0131614	0.261677	0.238308	FALSE
RF00580	5.16151	16.359	-1.66422	-1.66774	-2.47784	0.0132181	0.262645	0.239188	FALSE
RF00560.660	1.96029	10.2373	-2.38469	-2.38821	-2.47748	0.0132315	0.262749	0.239284	FALSE
RF00100.84	1.06107	8.15872	-2.94282	-2.94634	-2.47705	0.0132472	0.2629	0.239421	FALSE
RGD1564836	26.2213	11.2306	1.2233	1.21978	2.47661	0.0132637	0.263066	0.239503	FALSE
AABR07048420.1	29.1257	51.067	-0.810099	-0.813618	-2.47649	0.013268	0.26299	0.239503	FALSE
Mecp2	149.271	109.25	0.450303	0.446785	2.47465	0.0133367	0.264191	0.240597	FALSE
Tex29	108.833	148.106	-0.444521	-0.448039	-2.47438	0.0133469	0.264231	0.240633	FALSE
AABR07014306.1	15.6824	32.6433	-1.05764	-1.06116	-2.47397	0.013362	0.264369	0.240759	FALSE
Mrps12	21.5452	40.8434	-0.922734	-0.926252	-2.47263	0.0134122	0.2652	0.241515	FALSE
Ube2d4	44.2505	70.4761	-0.67144	-0.674959	-2.47218	0.0134291	0.265372	0.241654	FALSE
Kmt5a	85.4347	120.58	-0.497097	-0.500615	-2.47199	0.0134362	0.265351	0.241654	FALSE
Otulinl	78.1331	50.1035	0.641021	0.637502	2.47156	0.0134525	0.265511	0.241799	FALSE
Zdhhc8	213.16	266.64	-0.322956	-0.326475	-2.47076	0.0134827	0.265945	0.242179	FALSE
Lcorl	42.641	68.4253	-0.682286	-0.685805	-2.47044	0.0134946	0.266017	0.242179	FALSE
Thra	315.644	379.9	-0.267322	-0.270841	-2.47035	0.0134983	0.265928	0.242179	FALSE
RF00100.249	1.96029	10.1985	-2.37922	-2.38274	-2.46946	0.0135318	0.266427	0.242457	FALSE
AC114845.1	149.19	109.258	0.449414	0.445895	2.46943	0.0135328	0.266285	0.242457	FALSE
AABR07028834.1	16.4647	33.7227	-1.03434	-1.03786	-2.46928	0.0135384	0.266234	0.242457	FALSE
Sox21	23.8653	43.9681	-0.881547	-0.885066	-2.46896	0.0135507	0.266314	0.24253	FALSE
Smim31	18.6408	36.7861	-0.980696	-0.984214	-2.46853	0.0135668	0.266469	0.242671	FALSE
Kiss1	41.0225	66.3467	-0.693611	-0.697129	-2.46795	0.0135888	0.26674	0.2427	FALSE
Camk2b	257.213	315.524	-0.294787	-0.298306	-2.46784	0.013593	0.26666	0.2427	FALSE
RF00003.148	5.17952	16.3313	-1.65675	-1.66027	-2.46784	0.0135931	0.266501	0.2427	FALSE
AABR07063640.2	58.5662	34.7496	0.753073	0.749554	2.46754	0.0136043	0.266559	0.242713	FALSE
Adh1	189.511	144.11	0.395112	0.391593	2.46738	0.0136107	0.266523	0.242713	FALSE
Mapk1ip1l	90.7493	60.3495	0.588546	0.585027	2.46672	0.0136359	0.266854	0.242713	FALSE
Fbxl5	103.761	142.059	-0.453225	-0.456744	-2.46669	0.0136368	0.266712	0.242713	FALSE
AABR07070581.1	39.4038	20.4191	0.948415	0.944897	2.46655	0.0136421	0.266655	0.242713	FALSE
Lrp2bp	122.645	86.7851	0.498965	0.495446	2.46652	0.0136432	0.266515	0.242713	FALSE
Dgat1	156.311	115.41	0.437657	0.434138	2.46606	0.0136609	0.266701	0.242882	FALSE
Slc7a8	342.891	409.563	-0.256336	-0.259854	-2.46563	0.0136773	0.26686	0.243027	FALSE
Myd88	177.65	226.666	-0.351532	-0.35505	-2.46518	0.0136945	0.267035	0.243137	FALSE
AABR07020987.1	113.329	153.168	-0.434601	-0.43812	-2.46483	0.0137079	0.267135	0.243137	FALSE
Gabbr2	379.605	449.515	-0.243869	-0.247388	-2.4645	0.0137206	0.267222	0.243137	FALSE
Pigp	183.837	233.623	-0.345758	-0.349277	-2.46449	0.0137207	0.267064	0.243137	FALSE
AABR07024724.1	23.047	42.8143	-0.893517	-0.897036	-2.46418	0.0137326	0.267135	0.243137	FALSE
RGD1311744	143.417	187.793	-0.388931	-0.392449	-2.46417	0.0137329	0.26698	0.243137	FALSE
Olr383	47.6676	26.5103	0.846455	0.842936	2.4633	0.0137667	0.267476	0.243457	FALSE
AABR07003935.4	1.07908	8.14205	-2.91559	-2.91911	-2.46325	0.0137685	0.267351	0.243457	FALSE
Fads2l1	335.22	401.113	-0.258902	-0.26242	-2.46306	0.0137757	0.267332	0.243457	FALSE
Fus	87.2332	122.562	-0.490557	-0.494076	-2.46245	0.013799	0.267623	0.243622	FALSE
Tsen15	85.4531	120.452	-0.495257	-0.498775	-2.46239	0.0138016	0.267513	0.243622	FALSE
Cd3eap	150.754	196.12	-0.379542	-0.383061	-2.46198	0.0138172	0.267655	0.243752	FALSE
AABR07042990.1	5.17952	16.2925	-1.65332	-1.65684	-2.46128	0.0138441	0.268017	0.244081	FALSE
Mex3b	125.747	167.451	-0.413211	-0.41673	-2.46047	0.0138755	0.268465	0.244287	FALSE
AABR07018226.2	74.3563	107.199	-0.527758	-0.531277	-2.46044	0.0138768	0.268329	0.244287	FALSE
Edil3	209.689	262.517	-0.324158	-0.327677	-2.46009	0.0138903	0.268429	0.244287	FALSE
Tmtc4	164.314	211.48	-0.364065	-0.367583	-2.45987	0.0138988	0.268434	0.244287	FALSE
Olr799	35.1415	17.4191	1.01251	1.00899	2.45986	0.0138992	0.268281	0.244287	FALSE
RGD1564236	53.1888	30.6977	0.792992	0.789473	2.4597	0.0139055	0.268243	0.244287	FALSE
AABR07014676.1	43.5311	23.4798	0.89063	0.887111	2.45846	0.0139533	0.269006	0.244856	FALSE
Plcz1	85.4619	56.1426	0.606187	0.602668	2.45843	0.0139544	0.268868	0.244856	FALSE
Eif3d	108.104	146.968	-0.443082	-0.446601	-2.45755	0.0139889	0.269371	0.245298	FALSE
RF00560.153	14.3605	4.07936	1.81569	1.81218	2.45726	0.0139999	0.269424	0.245298	FALSE
RF00026.101	12.4363	3.06369	2.02121	2.01769	2.45697	0.0140115	0.269486	0.245298	FALSE
Cpa5	156.231	115.479	0.436041	0.432522	2.45693	0.0140129	0.269353	0.245298	FALSE
RF00026.770	36.4903	18.396	0.988121	0.984602	2.45639	0.014034	0.269599	0.245452	FALSE
AABR07041724.1	11.618	26.5493	-1.19232	-1.19583	-2.45628	0.0140383	0.269523	0.245452	FALSE
Vps16	140.009	183.728	-0.392055	-0.395573	-2.45543	0.0140716	0.270002	0.245889	FALSE
Pak6	188.746	238.94	-0.340203	-0.343722	-2.4551	0.0140844	0.270087	0.245966	FALSE
Tmem132a	228.672	178.693	0.355792	0.352273	2.45488	0.0140933	0.270098	0.245976	FALSE
LOC100361898	5.19753	16.2787	-1.64709	-1.65061	-2.45363	0.0141424	0.270878	0.246686	FALSE
Gngt2	27.7858	49.0604	-0.820209	-0.823727	-2.45321	0.0141589	0.271034	0.246828	FALSE
Mgrn1	182.613	231.997	-0.345311	-0.34883	-2.45294	0.0141693	0.271074	0.246865	FALSE
Lyc2	46.04	72.4825	-0.654744	-0.658263	-2.45219	0.0141988	0.271477	0.247232	FALSE
Vmn1r83	103.015	70.5975	0.545162	0.541643	2.4516	0.0142221	0.271763	0.247493	FALSE
Lss	378.589	313.329	0.272955	0.269436	2.4509	0.0142501	0.272137	0.247833	FALSE
AABR07003302.1	4.08243	14.2751	-1.806	-1.80952	-2.45046	0.0142674	0.272308	0.247956	FALSE
AC103335.1	74.86	107.652	-0.524103	-0.527622	-2.45022	0.0142768	0.272326	0.247956	FALSE
RF00026.678	10.323	2.0452	2.33555	2.33203	2.45008	0.0142823	0.272272	0.247956	FALSE
Dlx4	90.8122	126.583	-0.479122	-0.482641	-2.44946	0.0143072	0.272586	0.248242	FALSE
AABR07053512.1	19.603	7.14586	1.45589	1.45237	2.44897	0.0143265	0.272793	0.248431	FALSE
Adck5	160.708	207.166	-0.36634	-0.369859	-2.44875	0.0143353	0.2728	0.248437	FALSE
Gpbp1l1	108.374	147.126	-0.441038	-0.444557	-2.44849	0.0143457	0.272839	0.248472	FALSE
Cnot3	221.846	275.798	-0.314052	-0.317571	-2.44807	0.0143623	0.272993	0.248612	FALSE
Snrpg	30.5196	14.2722	1.09652	1.09301	2.44738	0.0143899	0.273357	0.248944	FALSE
AABR07038829.1	13.7041	29.563	-1.10918	-1.1127	-2.44675	0.0144149	0.273672	0.249231	FALSE
Pelo	20.9068	39.7284	-0.926196	-0.929714	-2.44629	0.0144333	0.273862	0.249379	FALSE
Enho	90.3539	60.2551	0.584504	0.580985	2.44604	0.0144433	0.273891	0.249379	FALSE
RF00100.22	10.2781	2.03416	2.33707	2.33355	2.4457	0.0144572	0.273914	0.249379	FALSE
RF00100.193	10.2781	2.03416	2.33707	2.33355	2.4457	0.0144572	0.273914	0.249379	FALSE
AABR07013676.1	63.4309	38.7155	0.712275	0.708756	2.44544	0.0144677	0.273872	0.249413	FALSE
Arf4	84.8412	119.456	-0.493646	-0.497165	-2.44495	0.0144872	0.274081	0.249472	FALSE
AABR07013023.1	12.4002	3.07754	2.01052	2.007	2.44493	0.014488	0.273936	0.249472	FALSE
AABR07030156.2	3.02136	12.2409	-2.01844	-2.02196	-2.44392	0.0145286	0.274544	0.250026	FALSE
Mmp20	422.193	353.253	0.257201	0.253682	2.44353	0.0145443	0.27468	0.25004	FALSE
Olr1726	60.9582	36.8058	0.727885	0.724367	2.44348	0.0145464	0.274561	0.25004	FALSE
Cr1l	283.425	227.639	0.316217	0.312698	2.4427	0.014578	0.274997	0.250334	FALSE
RGD1564855	39.6286	64.2848	-0.697938	-0.701456	-2.44255	0.0145841	0.274951	0.250334	FALSE
AABR07061807.2	14.4415	30.5979	-1.08322	-1.08674	-2.44209	0.0146026	0.275141	0.250334	FALSE
RF00001.153	5.27845	16.3508	-1.63117	-1.63469	-2.44207	0.0146033	0.274993	0.250334	FALSE
Alpk3	562.787	482.605	0.221748	0.218229	2.44193	0.0146091	0.274943	0.250334	FALSE
Cip2a	180.752	136.916	0.400716	0.397198	2.4418	0.0146144	0.274883	0.250334	FALSE
Psx1	39.2059	20.4414	0.939578	0.936059	2.44107	0.0146437	0.275274	0.250435	FALSE
Hes1	184.25	139.972	0.396524	0.393005	2.44106	0.014644	0.275121	0.250435	FALSE
RF00100.256	3.03937	12.2602	-2.01214	-2.01565	-2.44088	0.0146514	0.2751	0.250435	FALSE
RF00026.665	10.2781	2.0452	2.32926	2.32574	2.44081	0.0146542	0.274994	0.250435	FALSE
LOC680121	188.746	143.902	0.391358	0.387839	2.44037	0.0146721	0.27517	0.250595	FALSE
Mir186	3.02136	12.2188	-2.01584	-2.01935	-2.43967	0.0147007	0.275546	0.250938	FALSE
Aqp4	189.115	238.987	-0.33767	-0.341188	-2.43831	0.014756	0.276423	0.251652	FALSE
Tmem41b	168.792	126.602	0.414949	0.41143	2.43816	0.0147622	0.27638	0.251652	FALSE
LOC361346	88.4112	123.569	-0.483019	-0.486538	-2.43802	0.0147681	0.276331	0.251652	FALSE
RF00560.136	2.04121	10.215	-2.32319	-2.3267	-2.43688	0.0148148	0.277044	0.252302	FALSE
Rnf20	187.955	237.648	-0.338438	-0.341956	-2.43662	0.0148252	0.277079	0.252319	FALSE
AABR07061834.1	54.169	31.6303	0.776161	0.772643	2.43643	0.0148329	0.277063	0.252319	FALSE
RGD1563302	24.072	43.935	-0.868014	-0.871533	-2.436	0.0148508	0.277237	0.252478	FALSE
Lrrk2	458.737	386.927	0.245608	0.242089	2.43559	0.0148674	0.277388	0.252615	FALSE
Sike1	61.2098	90.9697	-0.571622	-0.575141	-2.43511	0.0148875	0.277602	0.25267	FALSE
Krtdap	31.8952	15.2909	1.06066	1.05714	2.43492	0.0148951	0.277586	0.25267	FALSE
Entpd8	449.916	378.862	0.247984	0.244465	2.43472	0.0149031	0.277575	0.25267	FALSE
AC243833.2	44.79	70.7058	-0.658652	-0.662171	-2.43468	0.0149049	0.277448	0.25267	FALSE
Pld2	257.042	204.26	0.331599	0.32808	2.43416	0.0149266	0.277692	0.252724	FALSE
Masp2	210.894	163.413	0.367999	0.364481	2.43406	0.0149304	0.277605	0.252724	FALSE
AABR07067736.1	36.2655	18.3739	0.98094	0.977421	2.43398	0.0149337	0.277507	0.252724	FALSE
AABR07017707.1	31.9043	15.3074	1.05952	1.056	2.43312	0.0149692	0.277928	0.253034	FALSE
AABR07017868.1	31.9043	15.3074	1.05952	1.056	2.43312	0.0149692	0.277928	0.253034	FALSE
Foxb2.1	87.5932	58.149	0.591064	0.587545	2.43281	0.0149821	0.277927	0.253049	FALSE
Akap2	153.434	113.445	0.435627	0.432109	2.43269	0.0149872	0.277864	0.253049	FALSE
AABR07066735.1	17.7685	6.11071	1.53991	1.53639	2.4308	0.0150655	0.279156	0.254225	FALSE
Zfp296	78.7987	51.0616	0.625933	0.622414	2.42967	0.0151127	0.27987	0.25484	FALSE
RGD1564804	85.0753	56.1372	0.599785	0.596266	2.4295	0.0151195	0.279837	0.25484	FALSE
LOC102554659	79.2033	112.521	-0.506559	-0.510077	-2.4291	0.0151364	0.279989	0.25484	FALSE
AABR07065282.1	41.409	66.3857	-0.680928	-0.684446	-2.4291	0.0151365	0.279831	0.25484	FALSE
AABR07029111.1	10.2241	2.04802	2.31967	2.31615	2.42839	0.0151662	0.280221	0.255195	FALSE
Reg3b	56.8217	33.7365	0.752132	0.748613	2.42786	0.0151882	0.280467	0.255419	FALSE
RF00026	6.47447	0	3.69476	3.69124	2.42676	0.0152342	0.281157	0.255957	FALSE
AABR07005564.1	72.3603	45.9358	0.655578	0.652059	2.42668	0.0152375	0.281058	0.255957	FALSE
Ptgs2	131.583	173.529	-0.399204	-0.402723	-2.42642	0.0152485	0.281099	0.255995	FALSE
Tcf4	180.42	228.933	-0.343566	-0.347085	-2.42523	0.0152985	0.281861	0.256388	FALSE
RF00619.4	10.1792	2.03416	2.32312	2.3196	2.4252	0.0152999	0.281727	0.256388	FALSE
AC099294.1	56.1742	84.6873	-0.592238	-0.595757	-2.42506	0.015306	0.281679	0.256388	FALSE
Hacd4	35.0964	58.2986	-0.73214	-0.735658	-2.42504	0.0153066	0.281531	0.256388	FALSE
Ppdpf	51.2468	78.6181	-0.617401	-0.62092	-2.42463	0.0153238	0.281687	0.25653	FALSE
Trabd	210.624	163.361	0.366612	0.363094	2.42383	0.0153578	0.282151	0.256953	FALSE
Erbb4	259.128	316.512	-0.288595	-0.292114	-2.42299	0.0153932	0.282641	0.257399	FALSE
AABR07053681.1	129.029	170.526	-0.402298	-0.405816	-2.42251	0.0154135	0.282854	0.257565	FALSE
Pdgfrb	434.107	364.718	0.251271	0.247753	2.42235	0.0154205	0.282823	0.257565	FALSE
Iglon5	108.653	75.6458	0.522393	0.518874	2.42149	0.0154569	0.28333	0.257904	FALSE
AABR07031691.1	51.3813	29.624	0.794475	0.790956	2.42146	0.0154583	0.283196	0.257904	FALSE
Gimap7	34.2423	57.1556	-0.739117	-0.742635	-2.42099	0.0154781	0.283398	0.258089	FALSE
LOC103689920	261.16	318.685	-0.287193	-0.290711	-2.42021	0.0155114	0.283848	0.258498	FALSE
AC136867.2	3.10228	12.2714	-1.9839	-1.98742	-2.4196	0.0155374	0.284162	0.258761	FALSE
Mir24-2	17.7416	6.13842	1.5312	1.52768	2.41883	0.0155704	0.284605	0.258761	FALSE
Adgrb2	554.567	475.721	0.221248	0.217729	2.41868	0.0155771	0.284567	0.258761	FALSE
Olr576	51.3814	29.6461	0.793404	0.789885	2.41863	0.015579	0.284441	0.258761	FALSE
Fbxo10	285.151	229.708	0.31193	0.308411	2.41833	0.015592	0.284519	0.258761	FALSE
AC093995.1	22.6872	9.20492	1.3014	1.29789	2.41823	0.0155961	0.284434	0.258761	FALSE
RF00015.14	17.4808	34.7301	-0.990413	-0.993932	-2.41816	0.0155991	0.284329	0.258761	FALSE
Coa5	216.874	269.555	-0.313725	-0.317244	-2.41785	0.0156126	0.284414	0.258761	FALSE
Suv39h1l1	183.873	140.033	0.392938	0.38942	2.41782	0.015614	0.28428	0.258761	FALSE
LOC100911769	433.658	364.435	0.250896	0.247378	2.41758	0.0156239	0.284301	0.258761	FALSE
AABR07053500.2	17.4988	34.7496	-0.989737	-0.993255	-2.41748	0.0156285	0.284225	0.258761	FALSE
Nrm	114.219	153.367	-0.425189	-0.428708	-2.41739	0.0156324	0.284137	0.258761	FALSE
Oaz1	40.7257	65.3782	-0.682872	-0.686391	-2.41663	0.015665	0.284569	0.259037	FALSE
RF00560.328	5.35938	16.3397	-1.60825	-1.61177	-2.41659	0.0156666	0.284439	0.259037	FALSE
Mrc1	497.151	422.794	0.233728	0.23021	2.41607	0.0156889	0.284684	0.259121	FALSE
Pxdn	226.666	177.655	0.351493	0.347975	2.41606	0.0156893	0.284531	0.259121	FALSE
Nckap5	299.791	242.909	0.303543	0.300024	2.41571	0.0157046	0.28465	0.259228	FALSE
RF00100.368	52.7393	30.7088	0.780228	0.776709	2.41502	0.0157345	0.285033	0.259577	FALSE
AABR07058615.1	21.9499	40.8631	-0.896586	-0.900105	-2.41433	0.0157644	0.285414	0.259924	FALSE
Fbxw11	215.156	267.556	-0.314458	-0.317976	-2.41412	0.0157732	0.285415	0.259925	FALSE
Myrfl	467.063	395.183	0.241099	0.23758	2.41371	0.0157911	0.285579	0.260075	FALSE
AABR07051666.1	136.268	99.0483	0.460241	0.456723	2.41284	0.0158287	0.2861	0.260405	FALSE
Brf1	201.191	155.268	0.373804	0.370285	2.41284	0.0158288	0.285942	0.260405	FALSE
AABR07010787.1	3.12029	12.2686	-1.97522	-1.97874	-2.41239	0.0158485	0.286139	0.260544	FALSE
Atp5mg	102.241	70.4263	0.537794	0.534275	2.41224	0.0158549	0.286095	0.260544	FALSE
RF00100.107	14.6842	30.7005	-1.064	-1.06751	-2.41093	0.0159119	0.286963	0.261293	FALSE
RGD1561327	60.5445	89.8321	-0.569235	-0.572754	-2.41079	0.0159182	0.286917	0.261293	FALSE
RF00001.272	3.10228	12.2216	-1.97803	-1.98155	-2.41001	0.015952	0.287367	0.261594	FALSE
Adgrg3	266.753	213.417	0.321831	0.318312	2.40996	0.0159543	0.287248	0.261594	FALSE
AABR07034262.1	66.5692	97.1109	-0.544778	-0.548297	-2.40971	0.015965	0.287282	0.261625	FALSE
Ncapd3	305.995	367.659	-0.264857	-0.268376	-2.40913	0.0159906	0.287583	0.261899	FALSE
B3gat1	339.374	278.795	0.283674	0.280155	2.40832	0.016026	0.28806	0.262088	FALSE
AABR07044171.2	74.1586	106.194	-0.518016	-0.521535	-2.40804	0.0160385	0.288124	0.262088	FALSE
Olr439	56.615	33.7421	0.746634	0.743115	2.40794	0.016043	0.288045	0.262088	FALSE
Hrg	84.4006	118.354	-0.487786	-0.491305	-2.4074	0.0160664	0.288306	0.262088	FALSE
Tmsb15b2	4.21738	14.2805	-1.75962	-1.76314	-2.40738	0.0160674	0.288164	0.262088	FALSE
Insl6	50.608	77.6103	-0.616881	-0.6204	-2.40724	0.0160735	0.288113	0.262088	FALSE
Prkcg	263.292	320.703	-0.284575	-0.288093	-2.40709	0.0160801	0.288074	0.262088	FALSE
Olr1303	82.2247	54.0616	0.604967	0.601448	2.40705	0.0160821	0.28787	0.262088	FALSE
LOC100910667	82.2247	54.0616	0.604967	0.601448	2.40705	0.0160821	0.28787	0.262088	FALSE
Spats2l	182.434	138.973	0.39257	0.389052	2.40622	0.0161188	0.288287	0.262468	FALSE
Mir3075	24.1532	10.2096	1.24229	1.23877	2.40602	0.0161275	0.288284	0.262468	FALSE
Olr142	28.8469	49.9847	-0.793069	-0.796588	-2.40591	0.016132	0.288207	0.262468	FALSE
RF00273.1	2.12214	10.2288	-2.26905	-2.27257	-2.40424	0.0162062	0.289373	0.263529	FALSE
AABR07060930.1	11.1862	25.5141	-1.18958	-1.19309	-2.40354	0.016237	0.289763	0.263839	FALSE
Kcnc4	276.816	222.556	0.31476	0.311241	2.40341	0.0162431	0.289713	0.263839	FALSE
Gstm3l	114.291	153.198	-0.42269	-0.426209	-2.40301	0.0162607	0.289866	0.263979	FALSE
RF00026.866	3.1383	12.2519	-1.96495	-1.96847	-2.40251	0.016283	0.290104	0.264196	FALSE
LOC100911130	109.462	76.5673	0.515632	0.512113	2.40164	0.0163218	0.290556	0.264534	FALSE
Timm17b	109.462	76.5673	0.515632	0.512113	2.40164	0.0163218	0.290556	0.264534	FALSE
Trappc12	133.003	174.686	-0.393297	-0.396816	-2.40125	0.0163393	0.290628	0.264551	FALSE
Eomes	178.54	135.668	0.396174	0.392655	2.40095	0.0163526	0.290705	0.264551	FALSE
Proser3	490.848	567.632	-0.209678	-0.213197	-2.40088	0.0163559	0.290604	0.264551	FALSE
RF00100.399	2.12214	10.2124	-2.26673	-2.27024	-2.40081	0.0163587	0.290494	0.264551	FALSE
Scn11a	3112.09	2918.5	0.0926599	0.0891412	2.39931	0.0164261	0.291531	0.265495	FALSE
AABR07044520.1	22.8222	41.9037	-0.876639	-0.880158	-2.39897	0.0164412	0.29164	0.265594	FALSE
Zfp185	133.678	97.0498	0.461966	0.458447	2.39811	0.0164799	0.292166	0.265906	FALSE
Yrdc	163.244	122.436	0.415004	0.411485	2.39805	0.0164825	0.292054	0.265906	FALSE
Nedd4	275.566	221.551	0.314755	0.311237	2.39794	0.0164875	0.291983	0.265906	FALSE
Phb2	85.9743	57.2109	0.587617	0.584098	2.39752	0.0165067	0.292162	0.266069	FALSE
Pcyox1	134.82	176.684	-0.390138	-0.393656	-2.39703	0.0165287	0.292393	0.26628	FALSE
Hmmr	175.213	132.84	0.399418	0.3959	2.39677	0.0165403	0.292437	0.26632	FALSE
RF00026.500	2.12214	10.1901	-2.26357	-2.26709	-2.39617	0.0165675	0.292758	0.266612	FALSE
RF00026.263	2.14015	10.226	-2.25646	-2.25998	-2.39581	0.0165836	0.292884	0.266727	FALSE
AABR07058263.1	47.0832	26.5714	0.825339	0.82182	2.39557	0.0165944	0.292916	0.266756	FALSE
RF01294	6.33952	0	3.66437	3.66086	2.39414	0.0166593	0.2939	0.267653	FALSE
Pigs	210.112	261.462	-0.315446	-0.318965	-2.39348	0.0166895	0.294272	0.267991	FALSE
AABR07061839.1	12.589	27.5178	-1.1282	-1.13172	-2.39305	0.0167091	0.294459	0.268069	FALSE
Grk5	230.219	283.793	-0.301836	-0.305355	-2.39284	0.0167187	0.294468	0.268069	FALSE
RF00100.348	4.2803	14.311	-1.74134	-1.74486	-2.39253	0.0167326	0.294553	0.268069	FALSE
AABR07065602.1	513.185	591.311	-0.204439	-0.207957	-2.3924	0.0167387	0.294499	0.268069	FALSE
AABR07060519.1	189.789	238.738	-0.33103	-0.334549	-2.39238	0.0167397	0.294358	0.268069	FALSE
Olr829	57.2984	85.6308	-0.579636	-0.583155	-2.39216	0.0167493	0.294367	0.268078	FALSE
Il6st	110.928	149.108	-0.426734	-0.430252	-2.39153	0.0167784	0.294717	0.268396	FALSE
Kcnh8	234.202	184.809	0.341717	0.338198	2.39095	0.016805	0.295025	0.268677	FALSE
AABR07067387.1	234.912	288.936	-0.298631	-0.302149	-2.39041	0.0168298	0.2953	0.268928	FALSE
Arhgap29	710.572	621.778	0.19258	0.189061	2.38922	0.0168843	0.296097	0.269579	FALSE
AABR07013651.1	2209.41	2048.38	0.109177	0.105658	2.38912	0.0168888	0.296015	0.269579	FALSE
Ginm1	151.249	112.233	0.430436	0.426917	2.38843	0.0169203	0.296408	0.269813	FALSE
Hemk1	110.181	148.189	-0.427563	-0.431082	-2.3884	0.0169218	0.296273	0.269813	FALSE
Stmn3	106.809	74.5221	0.519297	0.515779	2.38782	0.0169486	0.296582	0.270095	FALSE
Gzmbl1	47.5956	73.6335	-0.629536	-0.633054	-2.38734	0.0169706	0.296807	0.2703	FALSE
AABR07033921.1	65.0406	94.952	-0.545858	-0.549377	-2.38703	0.0169853	0.296904	0.270388	FALSE
AABR07010763.2	17.6067	6.17717	1.5111	1.50758	2.38621	0.0170229	0.2974	0.270798	FALSE
Pacsin2	212.8	264.286	-0.3126	-0.316119	-2.38607	0.0170294	0.297354	0.270798	FALSE
Abhd8	100.605	69.3907	0.535884	0.532366	2.38509	0.017075	0.29799	0.271185	FALSE
Antxrl	109.174	146.965	-0.428842	-0.43236	-2.38504	0.0170771	0.297865	0.271185	FALSE
Dcps	57.4691	85.7443	-0.577254	-0.580772	-2.38495	0.0170813	0.297779	0.271185	FALSE
Cacna1h	596.587	515.761	0.210029	0.20651	2.38402	0.0171247	0.298375	0.271612	FALSE
RF00560.605	2.15816	10.2067	-2.24165	-2.24517	-2.38398	0.0171266	0.298248	0.271612	FALSE
Chek1	696.229	608.574	0.194129	0.19061	2.38372	0.0171389	0.298301	0.27166	FALSE
Dpys	78.6277	111.129	-0.499122	-0.50264	-2.3819	0.0172237	0.299617	0.27285	FALSE
Bag6	632.511	718.368	-0.183633	-0.187151	-2.38171	0.0172324	0.299607	0.27285	FALSE
AC134651.1	3.20122	12.2576	-1.93698	-1.9405	-2.38042	0.0172928	0.300496	0.27345	FALSE
AABR07049579.2	19.9447	37.8213	-0.923194	-0.926713	-2.38039	0.0172943	0.300362	0.27345	FALSE
MGC94207	85.6866	57.1611	0.584037	0.580519	2.38031	0.0172981	0.300266	0.27345	FALSE
R3hdm4	94.4451	129.735	-0.458024	-0.461543	-2.38006	0.0173099	0.300311	0.27349	FALSE
Noc4l	120.783	160.272	-0.408105	-0.411624	-2.37976	0.0173238	0.30039	0.273563	FALSE
Gna14	165.492	124.676	0.408581	0.405063	2.37947	0.0173377	0.30047	0.273636	FALSE
Pds5a	271.277	328.767	-0.277299	-0.280818	-2.37862	0.0173777	0.301004	0.274099	FALSE
Smarcc2	342.396	406.533	-0.247704	-0.251223	-2.37845	0.0173856	0.300979	0.274099	FALSE
Lsg1	119.039	158.211	-0.410419	-0.413937	-2.37675	0.0174661	0.302211	0.275221	FALSE
Il33	94.5708	129.799	-0.456808	-0.460326	-2.37486	0.0175555	0.303595	0.276349	FALSE
AABR07044767.1	36.2746	59.2591	-0.708076	-0.711594	-2.37484	0.0175564	0.30345	0.276349	FALSE
AC109901.2	15.7093	5.10066	1.62286	1.61934	2.37463	0.0175666	0.303464	0.276363	FALSE
RF00108.11	6.2586	0	3.64584	3.64232	2.37438	0.0175784	0.303505	0.276384	FALSE
Ubn1	263.022	319.573	-0.280963	-0.284481	-2.37421	0.0175867	0.303488	0.276384	FALSE
RGD1309350	59.3394	87.8564	-0.566158	-0.569677	-2.37258	0.0176642	0.304663	0.276926	FALSE
AABR07014317.2	20.7181	8.14768	1.34643	1.34291	2.37249	0.0176688	0.30458	0.276926	FALSE
Ybx3	62.6666	91.8831	-0.552104	-0.555623	-2.37226	0.0176796	0.304604	0.276926	FALSE
Marcksl1	86.9007	58.2406	0.577342	0.573823	2.37222	0.0176817	0.304479	0.276926	FALSE
RF00026.41	50.8328	29.5935	0.780479	0.776961	2.37163	0.0177099	0.304802	0.276926	FALSE
Plcg1	346.209	285.867	0.276301	0.272782	2.37146	0.0177178	0.304776	0.276926	FALSE
Dnm3	191.399	240.08	-0.326935	-0.330454	-2.3714	0.0177207	0.304664	0.276926	FALSE
AABR07021508.1	20.745	8.16976	1.34439	1.34088	2.37127	0.0177272	0.304615	0.276926	FALSE
Acan	324.591	386.933	-0.25346	-0.256978	-2.37119	0.0177307	0.304513	0.276926	FALSE
Zbtb39	244.111	194.014	0.331379	0.32786	2.37064	0.0177575	0.304812	0.276926	FALSE
Psmc4	99.5437	135.533	-0.44524	-0.448759	-2.37052	0.017763	0.304745	0.276926	FALSE
Snrpc	85.4797	57.1002	0.582086	0.578567	2.37024	0.0177764	0.304813	0.276926	FALSE
RF00026.270	6.24059	0	3.64168	3.63816	2.36996	0.0177898	0.304883	0.276926	FALSE
AABR07041771.1	115.271	153.749	-0.415551	-0.419069	-2.36993	0.0177913	0.304747	0.276926	FALSE
AABR07072676.1	41.3461	22.4779	0.87924	0.875722	2.36988	0.017794	0.304631	0.276926	FALSE
LOC100910256	67.8553	42.8918	0.661758	0.658239	2.36966	0.0178043	0.304407	0.276926	FALSE
LOC100910439	67.8553	42.8918	0.661758	0.658239	2.36966	0.0178043	0.304407	0.276926	FALSE
LOC100910445	67.8553	42.8918	0.661758	0.658239	2.36966	0.0178043	0.304407	0.276926	FALSE
Olr1275	67.8553	42.8918	0.661758	0.658239	2.36966	0.0178043	0.304407	0.276926	FALSE
Ulk3	160.457	120.469	0.413528	0.410009	2.36957	0.0178089	0.304083	0.276926	FALSE
AABR07041229.1	46.8764	72.5211	-0.629537	-0.633056	-2.36925	0.0178244	0.304187	0.27693	FALSE
Abhd2	74.5722	106.119	-0.508976	-0.512495	-2.36917	0.0178279	0.304087	0.27693	FALSE
Apopt1	17.7865	34.7385	-0.965753	-0.969271	-2.36855	0.0178579	0.304439	0.277192	FALSE
Mir139	22.3455	9.20492	1.27951	1.27599	2.36843	0.0178636	0.304375	0.277192	FALSE
Pate-f	46.7775	26.5493	0.817141	0.813623	2.36732	0.0179172	0.305129	0.277727	FALSE
Ermn	96.6928	66.3606	0.543083	0.539564	2.36692	0.0179368	0.305303	0.277727	FALSE
AABR07038477.1	61.3088	37.747	0.699731	0.696212	2.36677	0.0179441	0.305267	0.277727	FALSE
AC141959.1	702.605	615.127	0.191831	0.188312	2.36668	0.0179483	0.305178	0.277727	FALSE
LOC100909750	309.952	253.157	0.292012	0.288494	2.36664	0.0179506	0.305056	0.277727	FALSE
Ndufa10l1	32.8215	16.3313	1.007	1.00348	2.36656	0.0179545	0.304963	0.277727	FALSE
RF00560.344	6.22258	0	3.63751	3.63399	2.36554	0.0180039	0.305642	0.278346	FALSE
Ctsj	99.0491	134.869	-0.44534	-0.448859	-2.36519	0.0180207	0.305767	0.278459	FALSE
Stat2	246.719	301.371	-0.288672	-0.29219	-2.36492	0.0180342	0.305835	0.278522	FALSE
AABR07072671.1	31.6616	53.2283	-0.749459	-0.752978	-2.36463	0.018048	0.30591	0.27859	FALSE
Prl	213.385	264.391	-0.309216	-0.312734	-2.36238	0.018158	0.307614	0.279895	FALSE
Tuft1	346.065	285.961	0.275222	0.271704	2.36204	0.0181746	0.307734	0.279895	FALSE
AC118414.1	362.943	301.305	0.26852	0.265002	2.36203	0.018175	0.307579	0.279895	FALSE
AABR07018646.1	32.3629	54.1056	-0.741435	-0.744954	-2.36192	0.0181807	0.307516	0.279895	FALSE
Ptprb	505.38	431.969	0.22644	0.222922	2.36185	0.0181838	0.307407	0.279895	FALSE
Pced1b	101.657	70.5423	0.527144	0.523625	2.36174	0.0181895	0.307343	0.279895	FALSE
Bag5	123.706	163.3	-0.400611	-0.40413	-2.36147	0.0182028	0.307408	0.279955	FALSE
LOC100361793	20.799	38.8149	-0.900096	-0.903615	-2.36078	0.0182366	0.307818	0.280115	FALSE
AABR07054341.1	53.4675	31.7023	0.754073	0.750555	2.36043	0.018254	0.307952	0.280115	FALSE
Oxr1	222.503	274.464	-0.302791	-0.30631	-2.36015	0.0182678	0.308024	0.280115	FALSE
RF01296.1	9.36088	22.4394	-1.26132	-1.26484	-2.36009	0.0182707	0.307913	0.280115	FALSE
AABR07065814.1	13.5422	28.6553	-1.08134	-1.08486	-2.35998	0.0182761	0.307844	0.280115	FALSE
B630019K06Rik	144.1	186.552	-0.37251	-0.376029	-2.35996	0.0182767	0.307694	0.280115	FALSE
AABR07048483.1	13.4793	28.5638	-1.08344	-1.08696	-2.3599	0.0182797	0.307584	0.280115	FALSE
AABR07043106.1	91.0998	125.489	-0.462045	-0.465563	-2.35953	0.0182981	0.307734	0.280189	FALSE
AABR07046866.1	17.319	6.10248	1.50489	1.50137	2.35942	0.0183035	0.307666	0.280189	FALSE
Gpatch2	96.3785	131.653	-0.449953	-0.453472	-2.35895	0.0183267	0.307895	0.280398	FALSE
Josd2	46.085	71.4112	-0.631852	-0.635371	-2.3587	0.0183392	0.307946	0.280444	FALSE
2022-09-05	232.35	183.796	0.338192	0.334673	2.35809	0.0183692	0.308291	0.280758	FALSE
Dnal1	96.4595	131.719	-0.449469	-0.452988	-2.35723	0.018412	0.30885	0.281267	FALSE
Cltrn	83.4836	116.495	-0.480703	-0.484222	-2.35688	0.0184293	0.30898	0.281309	FALSE
Camkv	185.473	233.131	-0.329931	-0.333449	-2.35679	0.0184339	0.308896	0.281309	FALSE
Mbd3l1	35.5553	18.349	0.954362	0.950843	2.35532	0.0185068	0.309958	0.282276	FALSE
Gpr61	139.163	180.826	-0.377826	-0.381345	-2.35414	0.0185655	0.31078	0.283025	FALSE
RF00399.1	0	6.15509	-3.62178	-3.6253	-2.35345	0.0186	0.311196	0.28324	FALSE
Cuedc1	83.4116	116.356	-0.480232	-0.48375	-2.35337	0.0186039	0.311102	0.28324	FALSE
AABR07036318.1	29.8451	14.3194	1.05952	1.056	2.35328	0.0186084	0.311016	0.28324	FALSE
AABR07038925.1	37.2276	60.2217	-0.69391	-0.697429	-2.35216	0.0186646	0.311796	0.28395	FALSE
AABR07047256.1	20.8799	38.837	-0.895314	-0.898833	-2.3509	0.018728	0.312693	0.284259	FALSE
LOC108348044	97.3404	132.641	-0.446412	-0.449931	-2.35074	0.0187363	0.31267	0.284259	FALSE
AABR07014722.1	0	6.14405	-3.61919	-3.62271	-2.35072	0.0187373	0.312527	0.284259	FALSE
RGD1561916	77.7645	51.0311	0.607736	0.604218	2.3505	0.018748	0.312543	0.284259	FALSE
Clca2	176.58	134.794	0.389565	0.386046	2.35023	0.018762	0.312616	0.284259	FALSE
AABR07059632.1	35.4832	18.3297	0.952952	0.949433	2.35002	0.0187726	0.312632	0.284259	FALSE
Ftsj3	164.89	124.62	0.403961	0.400442	2.34992	0.0187774	0.312552	0.284259	FALSE
AABR07014301.3	161.553	206.107	-0.351385	-0.354904	-2.34981	0.0187831	0.312486	0.284259	FALSE
Gpn3	93.0512	127.618	-0.455731	-0.45925	-2.34976	0.0187856	0.312367	0.284259	FALSE
Dgkg	1126.91	1015.58	0.150071	0.146552	2.34966	0.0187905	0.312289	0.284259	FALSE
AABR07003841.1	31.3019	15.3572	1.02733	1.02382	2.34965	0.0187909	0.312135	0.284259	FALSE
Calhm4	124.605	90.0207	0.469038	0.465519	2.34814	0.0188677	0.31325	0.285274	FALSE
Meox1	98.9593	68.4638	0.531494	0.527975	2.34778	0.0188857	0.313388	0.285356	FALSE
AC114017.1	13.7401	4.07113	1.75489	1.75137	2.34756	0.018897	0.313416	0.285356	FALSE
Cfap57	284.162	342.103	-0.267713	-0.271232	-2.34746	0.0189021	0.31334	0.285356	FALSE
Tmtc1	156.329	200.15	-0.356498	-0.360016	-2.34688	0.0189314	0.313666	0.285653	FALSE
Cables1	239.696	293.165	-0.290506	-0.294024	-2.34639	0.0189564	0.313919	0.285884	FALSE
Atl2	182.371	139.947	0.381992	0.378474	2.34468	0.0190433	0.315197	0.287048	FALSE
Bag5l1	106.243	142.867	-0.427305	-0.430824	-2.34382	0.0190876	0.315768	0.287568	FALSE
Vom1r44	49.1873	28.5555	0.784517	0.780998	2.34341	0.0191084	0.315952	0.287735	FALSE
AC120237.2	49.2951	28.6415	0.783337	0.779818	2.34291	0.019134	0.316213	0.287973	FALSE
Olr32	77.7285	51.0837	0.605581	0.602063	2.34245	0.0191574	0.316439	0.288179	FALSE
Tpbgl	61.084	37.7856	0.69296	0.689441	2.3422	0.0191706	0.316496	0.28823	FALSE
AABR07066096.1	36.4994	59.1788	-0.697207	-0.700726	-2.34139	0.0192121	0.317019	0.288564	FALSE
AC097037.2	26.6887	12.2132	1.12779	1.12427	2.34138	0.0192124	0.316863	0.288564	FALSE
Olr330	47.8297	27.5401	0.796374	0.792855	2.34111	0.0192265	0.316934	0.28859	FALSE
AC141334.1	13.5871	28.5724	-1.07238	-1.0759	-2.34073	0.019246	0.317094	0.28859	FALSE
AABR07022162.1	170.996	216.55	-0.340742	-0.34426	-2.34068	0.0192484	0.316973	0.28859	FALSE
RF00560.50	15.5025	5.09503	1.60534	1.60182	2.34052	0.0192568	0.316951	0.28859	FALSE
AC141334.3	23.101	41.7376	-0.853393	-0.856912	-2.34039	0.0192637	0.316903	0.28859	FALSE
Anapc5	184.583	141.959	0.378793	0.375274	2.34021	0.0192728	0.316891	0.28859	FALSE
AABR07049768.1	439.242	510.13	-0.215849	-0.219368	-2.33939	0.0193153	0.31743	0.289081	FALSE
B4galnt1	135.791	176.692	-0.379843	-0.383362	-2.33856	0.0193581	0.317971	0.289574	FALSE
AABR07035203.1	18.8567	7.12096	1.40493	1.40141	2.33819	0.0193776	0.31813	0.289719	FALSE
AABR07072371.1	16.5456	32.7514	-0.985108	-0.988627	-2.33788	0.0193935	0.31823	0.28973	FALSE
Tp53i11	183.738	230.779	-0.328863	-0.332382	-2.33779	0.019398	0.318143	0.28973	FALSE
AC121204.3	20.5651	8.19748	1.32695	1.32343	2.3373	0.0194236	0.318402	0.289914	FALSE
AABR07052892.1	16.5007	32.6821	-0.985974	-0.989493	-2.3371	0.019434	0.318411	0.289914	FALSE
Trpc2	314.025	257.513	0.286236	0.282717	2.33678	0.0194507	0.318523	0.289914	FALSE
Cystm1	30.2408	51.1002	-0.756831	-0.76035	-2.33658	0.0194612	0.318535	0.289914	FALSE
RF00398.7	25.4658	44.8483	-0.816491	-0.820009	-2.33645	0.0194677	0.31848	0.289914	FALSE
AABR07066188.1	184.52	141.971	0.378185	0.374666	2.33627	0.019477	0.318472	0.289914	FALSE
Uncx	79.41	111.372	-0.487998	-0.491516	-2.33623	0.0194791	0.318345	0.289914	FALSE
Tgfbr3	286.563	232.763	0.299992	0.296473	2.3353	0.0195279	0.318983	0.290495	FALSE
Kpna7	138.633	102.175	0.440219	0.436701	2.33509	0.0195389	0.319	0.290511	FALSE
Pip	45.042	25.481	0.821848	0.818329	2.33453	0.0195682	0.319318	0.2908	FALSE
Insyn2	593.125	514.14	0.206174	0.202656	2.33428	0.0195811	0.319368	0.290846	FALSE
Fmr1	230.74	182.83	0.33576	0.332242	2.33382	0.0196052	0.3196	0.291057	FALSE
Mrps17	87.0894	120.361	-0.466796	-0.470314	-2.33247	0.0196759	0.320592	0.291961	FALSE
Sap130	4081.16	3863.74	0.0789799	0.0754613	2.3317	0.0197167	0.321094	0.292313	FALSE
AABR07021666.1	50.5451	76.5896	-0.599577	-0.603096	-2.33164	0.0197195	0.320979	0.292313	FALSE
Zfp36l3	130.261	95.0659	0.454401	0.450882	2.33125	0.0197403	0.321157	0.292475	FALSE
LOC100359907	56.9836	34.6695	0.71688	0.713361	2.33102	0.0197522	0.321188	0.292504	FALSE
AABR07026984.1	37.4795	60.3053	-0.686181	-0.6897	-2.33083	0.0197623	0.321192	0.292507	FALSE
Nsg1	92.4757	126.638	-0.453566	-0.457085	-2.33056	0.0197765	0.321262	0.292571	FALSE
AABR07035008.1	183.063	140.802	0.378673	0.375154	2.32987	0.0198133	0.321698	0.292893	FALSE
Dnajc2	137.266	101.079	0.441485	0.437966	2.32977	0.0198182	0.321616	0.292893	FALSE
AABR07015761.1	12.2653	26.5631	-1.11484	-1.11836	-2.32881	0.0198692	0.322283	0.293446	FALSE
Olr1395	36.6252	59.198	-0.692712	-0.69623	-2.32856	0.0198823	0.322334	0.293446	FALSE
[truncated: 30,884 more rows]
